# Supplementary material for: Causal associations among gut microbiota, 1400 plasma metabolites, and asthma: a two-sample Mendelian randomization study
Source: Front Mol Biosci. 2024 Jul 22;11:1370919. doi: 10.3389/fmolb.2024.1370919 (PMC11298384; doi:10.3389/fmolb.2024.1370919)
Supplement: Supplementary file 2 [file Table1.csv]

chr.exposure	pos.exposure	SNP	other_allele.exposure	effect_allele.exposure	beta.exposure	se.exposure	pval.exposure	samplesize.exposure	exposure	mr_keep.exposure	pval_origin.exposure	id.exposure	eaf.exposure	data_source.exposure	R2	F
6	67207371	rs34583783	T	G	0.126595837	0.026846063	4.49E-06	7468	Actinomyces	TRUE	reported	XhwQzI	0.1024	textfile	0.002968808	22.23111771
15	99492313	rs2715439	T	C	0.074668399	0.016482184	6.27E-06	7468	Actinomyces	TRUE	reported	XhwQzI	0.4543	textfile	0.002740615	20.51765995
10	4782841	rs4146653	A	G	0.098522403	0.021418242	4.50E-06	7468	Actinomyces	TRUE	reported	XhwQzI	0.1968	textfile	0.002825331	21.15368445
6	133007480	rs35011108	G	A	0.232633598	0.051204357	6.34E-06	3515	Actinomyces	TRUE	reported	XhwQzI	0.0636	textfile	0.005837984	20.62927004
6	169224781	rs4073240	A	G	0.074968682	0.016736817	7.94E-06	7468	Actinomyces	TRUE	reported	XhwQzI	0.3827	textfile	0.002679443	20.0584647
10	127532121	rs7915461	C	T	0.187759792	0.040163611	5.92E-06	5282	Actinomyces	TRUE	reported	XhwQzI	0.0577	textfile	0.004120483	21.84616522
3	101352439	rs71315246	G	A	-0.09698092	0.021925041	9.83E-06	7468	Actinomyces	TRUE	reported	XhwQzI	0.1431	textfile	0.002613071	19.56029702
10	121356829	rs10787984	C	G	0.094315957	0.021351309	9.62E-06	7468	Actinomyces	TRUE	reported	XhwQzI	0.1759	textfile	0.002606056	19.50765281
4	171281359	rs7680684	T	C	-0.083381015	0.016890088	9.77E-07	8243	Adlercreutzia	TRUE	reported	XrIYr7	0.325	textfile	0.002947835	24.36492903
1	201061818	rs2147798	G	C	0.092295902	0.019212124	1.40E-06	8243	Adlercreutzia	TRUE	reported	XrIYr7	0.1958	textfile	0.002791994	23.07324668
5	94059857	rs80078995	T	A	-0.113239745	0.023258622	1.57E-06	8243	Adlercreutzia	TRUE	reported	XrIYr7	0.1342	textfile	0.00286746	23.69869359
18	75009770	rs2717140	T	C	-0.119225209	0.025108114	2.05E-06	8243	Adlercreutzia	TRUE	reported	XrIYr7	0.1113	textfile	0.00272795	22.54252779
6	123909083	rs9490822	T	C	-0.073451202	0.015578896	2.54E-06	8243	Adlercreutzia	TRUE	reported	XrIYr7	0.4473	textfile	0.002689488	22.22383784
5	31991834	rs12522517	T	A	-0.104884371	0.023469475	4.41E-06	8187	Adlercreutzia	TRUE	reported	XrIYr7	0.1272	textfile	0.002433503	19.96681016
7	48844151	rs13231526	A	C	0.143237051	0.031165443	4.81E-06	8051	Adlercreutzia	TRUE	reported	XrIYr7	0.0636	textfile	0.002616835	21.11816816
1	69444163	rs6664405	C	T	-0.095308388	0.02107517	5.23E-06	8051	Adlercreutzia	TRUE	reported	XrIYr7	0.1441	textfile	0.002533777	20.44617958
10	135204950	rs1046175	G	C	0.112757932	0.025599407	6.36E-06	8051	Adlercreutzia	TRUE	reported	XrIYr7	0.1262	textfile	0.002404027	19.3966395
17	48864179	rs9915817	C	T	0.074921889	0.016833007	8.22E-06	8243	Adlercreutzia	TRUE	reported	XrIYr7	0.329	textfile	0.002397542	19.8056301
3	105355971	rs55719207	A	G	-0.069924275	0.015803609	9.61E-06	8243	Adlercreutzia	TRUE	reported	XrIYr7	0.4175	textfile	0.002369343	19.57212592
11	98386085	rs11604400	T	C	-0.102524228	0.023483368	9.74E-06	8107	Adlercreutzia	TRUE	reported	XrIYr7	0.1153	textfile	0.00234559	19.0557075
4	95027272	rs11729256	C	T	0.075047253	0.015018395	6.58E-07	11860	Akkermansia	TRUE	reported	VsdsjX	0.2386	textfile	0.002100992	24.96601847
11	130280667	rs4936098	G	A	0.064922492	0.01359338	1.10E-06	11857	Akkermansia	TRUE	reported	VsdsjX	0.34	textfile	0.001920109	22.80668541
6	56341481	rs9349825	G	A	-0.070340692	0.014713291	2.60E-06	11857	Akkermansia	TRUE	reported	VsdsjX	0.2793	textfile	0.0019239	22.85179629
4	100544188	rs74542928	C	T	0.112622737	0.023643438	1.48E-06	11215	Akkermansia	TRUE	reported	VsdsjX	0.0785	textfile	0.002019082	22.68576664
16	81063149	rs2602429	T	C	0.074535241	0.015620127	2.72E-06	11689	Akkermansia	TRUE	reported	VsdsjX	0.2217	textfile	0.001944159	22.76564122
1	41074472	rs61779207	A	G	-0.076053856	0.01677691	6.32E-06	11590	Akkermansia	TRUE	reported	VsdsjX	0.1779	textfile	0.001769969	20.54677019
1	105422565	rs11184341	C	G	0.065585479	0.01422364	4.06E-06	11863	Akkermansia	TRUE	reported	VsdsjX	0.2783	textfile	0.001789047	21.25791358
10	5064327	rs4242783	A	G	0.068545381	0.014770062	3.00E-06	11689	Akkermansia	TRUE	reported	VsdsjX	0.2873	textfile	0.001839141	21.53363926
18	49473635	rs117107102	G	A	0.204406166	0.043162894	3.01E-06	4974	Akkermansia	TRUE	reported	VsdsjX	0.0447	textfile	0.004488563	22.41775985
15	97570657	rs12908520	A	G	0.061772023	0.01309539	2.26E-06	11862	Akkermansia	TRUE	reported	VsdsjX	0.4563	textfile	0.001872298	22.24710763
12	130309670	rs111862613	C	T	0.091119928	0.019674815	3.39E-06	11620	Akkermansia	TRUE	reported	VsdsjX	0.166	textfile	0.001842461	21.44522679
20	31867840	rs941682	A	G	-0.063295745	0.01437768	9.17E-06	11808	Akkermansia	TRUE	reported	VsdsjX	0.3111	textfile	0.001638637	19.37750528
7	135778919	rs67281112	C	G	0.063457498	0.013784589	3.92E-06	17090	Alistipes	TRUE	reported	58J0WB	0.2167	textfile	0.001238506	21.18982605
1	19790706	rs67705352	G	T	-0.053240398	0.011086401	1.65E-06	17567	Alistipes	TRUE	reported	58J0WB	0.3738	textfile	0.001311095	23.05961254
7	62443498	rs11769002	A	G	-0.052879265	0.010938851	1.45E-06	17571	Alistipes	TRUE	reported	58J0WB	0.4006	textfile	0.00132817	23.3656544
11	17511427	rs7129639	A	C	-0.052495538	0.010958377	1.78E-06	17571	Alistipes	TRUE	reported	58J0WB	0.4016	textfile	0.001304335	22.94578425
9	14080129	rs1689282	C	A	-0.052006142	0.011394196	5.28E-06	17090	Alistipes	TRUE	reported	58J0WB	0.34	textfile	0.001217505	20.83008642
5	177755179	rs11958296	G	A	-0.098122204	0.021827201	9.30E-06	16214	Alistipes	TRUE	reported	58J0WB	0.0706	textfile	0.001244822	20.2062124
21	40580258	rs8130320	G	A	-0.049001972	0.01071701	4.84E-06	17571	Alistipes	TRUE	reported	58J0WB	0.4821	textfile	0.001188412	20.90404771
11	130887552	rs2875322	C	T	-0.058094464	0.013143238	8.78E-06	17459	Alistipes	TRUE	reported	58J0WB	0.2068	textfile	0.001117789	19.53507051
10	127787142	rs2290844	T	C	0.081396908	0.019163185	9.10E-06	17571	Alistipes	TRUE	reported	58J0WB	0.1133	textfile	0.001025742	18.0397705
8	144428720	rs2450745	C	A	-0.080523959	0.018470178	7.12E-06	17571	Alistipes	TRUE	reported	58J0WB	0.0825	textfile	0.001080543	19.00459599
9	112120264	rs62576416	C	T	0.049264678	0.010973282	7.50E-06	17564	Alistipes	TRUE	reported	58J0WB	0.3976	textfile	0.001146243	20.15342013
13	38057357	rs1107244	A	G	0.075855776	0.017118221	3.59E-06	17571	Alistipes	TRUE	reported	58J0WB	0.0785	textfile	0.001116294	19.63408208
17	52776479	rs34417064	G	A	-0.04820195	0.010686843	7.01E-06	17570	Alistipes	TRUE	reported	58J0WB	0.5119	textfile	0.001156528	20.34140288
2	178000949	rs12990744	T	C	-0.077661791	0.017298561	8.21E-06	16694	Alistipes	TRUE	reported	58J0WB	0.1233	textfile	0.001205898	20.15314435
20	41191335	rs4810359	G	A	-0.065242793	0.014615527	7.50E-06	17380	Alistipes	TRUE	reported	58J0WB	0.1471	textfile	0.001145219	19.92444187
9	79110160	rs602075	G	A	0.168974277	0.029697566	3.57E-08	3212	Allisonella	TRUE	reported	c0pdii	0.2306	textfile	0.009978575	32.35407491
9	100150556	rs35778461	T	C	0.146678707	0.029718557	1.21E-06	3212	Allisonella	TRUE	reported	c0pdii	0.1918	textfile	0.007526999	24.34491219
2	33607071	rs6742198	A	G	0.149151971	0.031648438	3.35E-06	3182	Allisonella	TRUE	reported	c0pdii	0.1958	textfile	0.006931583	22.19628878
5	114286707	rs1901739	G	T	0.115768513	0.024862618	3.59E-06	3212	Allisonella	TRUE	reported	c0pdii	0.495	textfile	0.006704864	21.66789336
7	137968010	rs76904847	A	G	0.148523492	0.033485691	6.09E-06	3182	Allisonella	TRUE	reported	c0pdii	0.1899	textfile	0.006144617	19.66068842
12	28018998	rs35110698	C	T	-0.146321972	0.032085207	5.72E-06	3212	Allisonella	TRUE	reported	c0pdii	0.1491	textfile	0.006433257	20.78446701
10	122413451	rs7898615	G	T	0.167966358	0.037358631	8.87E-06	3212	Allisonella	TRUE	reported	c0pdii	0.1153	textfile	0.006254067	20.20189916
11	88632972	rs594561	T	C	0.112230607	0.025168069	9.41E-06	3212	Allisonella	TRUE	reported	c0pdii	0.4414	textfile	0.006152717	19.87249125
18	75370866	rs685403	C	G	-0.175203225	0.040447416	4.88E-06	3212	Allisonella	TRUE	reported	c0pdii	0.1083	textfile	0.005807611	18.75133252
8	69994816	rs12675596	T	G	0.145668934	0.029067823	9.64E-07	3008	Alloprevotella	TRUE	reported	CVCKRr	0.2445	textfile	0.008279806	25.09689556
4	189076705	rs58212166	G	A	-0.161505876	0.035910233	7.94E-06	3005	Alloprevotella	TRUE	reported	CVCKRr	0.1332	textfile	0.006686243	20.21394454
21	40993008	rs34619204	A	G	-0.156036945	0.034439247	8.84E-06	3003	Alloprevotella	TRUE	reported	CVCKRr	0.1998	textfile	0.006789434	20.51437315
3	79794395	rs17380632	T	A	0.125563764	0.028040851	9.27E-06	3009	Alloprevotella	TRUE	reported	CVCKRr	0.3032	textfile	0.00661972	20.03814513
3	152805600	rs4680035	G	A	-0.119599445	0.025944593	4.99E-06	3007	Alloprevotella	TRUE	reported	CVCKRr	0.5457	textfile	0.007017345	21.23614313
1	234126516	rs4364940	G	A	0.126417748	0.028220735	8.58E-06	3008	Alloprevotella	TRUE	reported	CVCKRr	0.2793	textfile	0.006626954	20.05351886
21	36053643	rs2154444	G	T	0.138234323	0.030896071	8.37E-06	3009	Alloprevotella	TRUE	reported	CVCKRr	0.2227	textfile	0.006608812	20.00490583
12	117811409	rs816292	C	T	-0.113002639	0.022040046	2.64E-07	5017	Anaerofilum	TRUE	reported	cPBhnd	0.2425	textfile	0.005212409	26.2771965
2	191139151	rs79598899	T	C	0.182585804	0.035728447	3.75E-07	4709	Anaerofilum	TRUE	reported	cPBhnd	0.0825	textfile	0.005515376	26.1048528
1	247145690	rs4506496	A	G	0.103089882	0.021286122	1.49E-06	4935	Anaerofilum	TRUE	reported	cPBhnd	0.337	textfile	0.004730343	23.44568659
3	129686434	rs712981	C	A	0.100759617	0.020290248	6.83E-07	5051	Anaerofilum	TRUE	reported	cPBhnd	0.4185	textfile	0.00485854	24.65053341
10	125294406	rs17105491	C	G	-0.19310744	0.04111866	1.57E-06	4856	Anaerofilum	TRUE	reported	cPBhnd	0.0596	textfile	0.004521404	22.04657828
11	1051715	rs10794359	C	T	-0.095352431	0.020059979	2.23E-06	4994	Anaerofilum	TRUE	reported	cPBhnd	0.4871	textfile	0.00450395	22.58544445
14	30991358	rs17096874	T	C	-0.126336895	0.02689189	2.86E-06	5051	Anaerofilum	TRUE	reported	cPBhnd	0.1809	textfile	0.004350577	22.06204386
17	6450532	rs356049	A	G	0.132602907	0.028980209	6.56E-06	4994	Anaerofilum	TRUE	reported	cPBhnd	0.1859	textfile	0.004174819	20.928067
2	3838940	rs1563175	C	A	0.092383381	0.020215708	5.54E-06	5051	Anaerofilum	TRUE	reported	cPBhnd	0.4443	textfile	0.004117565	20.87554366
2	76698142	rs17012738	G	T	0.090341716	0.020023943	7.24E-06	5051	Anaerofilum	TRUE	reported	cPBhnd	0.4076	textfile	0.004013779	20.34723895
9	104339812	rs9299345	C	T	-0.136399548	0.030237163	8.04E-06	5051	Anaerofilum	TRUE	reported	cPBhnd	0.1173	textfile	0.004012548	20.34097525
12	67167461	rs4244069	A	G	-0.146774518	0.032659424	9.81E-06	5030	Anaerofilum	TRUE	reported	cPBhnd	0.1133	textfile	0.003999226	20.18884935
16	77574020	rs7193624	T	C	0.075064239	0.015072346	5.35E-07	16926	Anaerostipes	TRUE	reported	N71g9J	0.1491	textfile	0.001463235	24.80008305
10	117383184	rs2804244	G	A	-0.053088986	0.011098265	2.04E-06	16926	Anaerostipes	TRUE	reported	N71g9J	0.4553	textfile	0.001350074	22.87954502
21	25873624	rs62215703	A	G	0.064496549	0.013670195	1.98E-06	15550	Anaerostipes	TRUE	reported	N71g9J	0.2197	textfile	0.00142946	22.25705305
2	228018671	rs2396460	C	T	-0.051265275	0.010955542	2.91E-06	16912	Anaerostipes	TRUE	reported	N71g9J	0.4394	textfile	0.00129307	21.8941173
9	13525082	rs3900776	A	G	-0.1100132	0.023630171	2.75E-06	14694	Anaerostipes	TRUE	reported	N71g9J	0.0706	textfile	0.001472908	21.67188845
3	171100102	rs2014785	C	T	0.051568685	0.011219863	4.68E-06	16445	Anaerostipes	TRUE	reported	N71g9J	0.3887	textfile	0.001282938	21.12244576
2	142774333	rs62157625	C	T	0.088573041	0.018554786	1.45E-06	15215	Anaerostipes	TRUE	reported	N71g9J	0.1133	textfile	0.001495441	22.7842183
2	39351569	rs6726833	A	C	-0.087749727	0.018940832	3.32E-06	16924	Anaerostipes	TRUE	reported	N71g9J	0.0944	textfile	0.001266601	21.46061199
9	1582701	rs6474958	G	A	-0.050006507	0.011200088	6.74E-06	16918	Anaerostipes	TRUE	reported	N71g9J	0.4026	textfile	0.001176928	19.93236625
4	169690814	rs6854026	C	T	-0.050848158	0.010907505	3.20E-06	16921	Anaerostipes	TRUE	reported	N71g9J	0.5119	textfile	0.001282674	21.72942643
19	1497547	rs78735375	C	A	-0.13742857	0.030530436	5.33E-06	10360	Anaerostipes	TRUE	reported	N71g9J	0.0527	textfile	0.001952	20.25835518
8	128397494	rs7823228	C	G	-0.062108471	0.013661403	5.84E-06	16445	Anaerostipes	TRUE	reported	N71g9J	0.2157	textfile	0.001255254	20.66608768
1	67595108	rs13376554	T	A	0.19738899	0.04586424	7.72E-06	3101	Anaerostipes	TRUE	reported	N71g9J	0.0308	textfile	0.005937578	18.51046229
17	2850737	rs60983350	A	G	-0.053990065	0.011657526	4.42E-06	16344	Anaerostipes	TRUE	reported	N71g9J	0.4354	textfile	0.001310651	21.44676209
11	105615253	rs10502061	G	A	0.083575226	0.019201667	7.94E-06	16825	Anaerostipes	TRUE	reported	N71g9J	0.0944	textfile	0.001124692	18.94199011
13	38058413	rs6563550	C	T	0.087713486	0.017674473	2.35E-07	16566	Anaerotruncus	TRUE	reported	TcFSZN	0.0785	textfile	0.001484489	24.62562983
14	30607199	rs8005030	T	C	0.055444659	0.01178543	2.28E-06	16548	Anaerotruncus	TRUE	reported	TcFSZN	0.3022	textfile	0.00133568	22.12972748
2	12200752	rs4669806	T	G	0.057638903	0.012299403	2.42E-06	16566	Anaerotruncus	TRUE	reported	TcFSZN	0.2495	textfile	0.001323946	21.95891604
14	30418008	rs10150232	G	A	0.056708789	0.012487702	6.68E-06	16117	Anaerotruncus	TRUE	reported	TcFSZN	0.2535	textfile	0.001277898	20.61967554
9	78630894	rs1272208	T	G	-0.061174271	0.012983073	4.28E-06	16117	Anaerotruncus	TRUE	reported	TcFSZN	0.2803	textfile	0.001375627	22.1987594
8	74713100	rs12056802	G	C	0.077419353	0.017717789	6.13E-06	16010	Anaerotruncus	TRUE	reported	TcFSZN	0.0825	textfile	0.001191163	19.09087231
11	89040226	rs11018566	G	A	-0.156465176	0.036603226	6.14E-06	6278	Anaerotruncus	TRUE	reported	TcFSZN	0.0517	textfile	0.002902105	18.26662399
4	172808992	rs7675045	T	A	-0.049781529	0.01105734	6.92E-06	16566	Anaerotruncus	TRUE	reported	TcFSZN	0.4722	textfile	0.001222043	20.26668552
3	150855371	rs1431492	T	C	-0.06549964	0.014618811	7.36E-06	16560	Anaerotruncus	TRUE	reported	TcFSZN	0.1829	textfile	0.001210786	20.07249205
6	165015261	rs9347879	C	T	0.050618001	0.011049001	4.22E-06	16566	Anaerotruncus	TRUE	reported	TcFSZN	0.4602	textfile	0.001265309	20.98512364
2	211663702	rs17734739	C	T	0.066005195	0.014908026	7.43E-06	15927	Anaerotruncus	TRUE	reported	TcFSZN	0.1899	textfile	0.001229271	19.60024243
15	33459867	rs6494922	G	A	0.090310638	0.020225652	6.62E-06	16067	Anaerotruncus	TRUE	reported	TcFSZN	0.0726	textfile	0.001239365	19.93511236
12	76523655	rs34449434	C	A	-0.049700388	0.011340216	9.85E-06	16117	Anaerotruncus	TRUE	reported	TcFSZN	0.4563	textfile	0.001190352	19.20538468
14	77502546	rs7155595	A	C	0.053933621	0.011890292	7.55E-06	16553	Anaerotruncus	TRUE	reported	TcFSZN	0.3091	textfile	0.001241418	20.57224392
4	88163243	rs115414803	C	A	-0.144355888	0.031752395	6.83E-06	9273	Anaerotruncus	TRUE	reported	TcFSZN	0.0586	textfile	0.00222397	20.66437839
11	54908652	rs2704155	A	T	-0.106234694	0.023481456	5.42E-06	12419	Anaerotruncus	TRUE	reported	TcFSZN	0.9652	textfile	0.001645436	20.46504719
3	10593224	rs6795673	T	C	0.053856525	0.010525127	3.38E-07	18301	Bacteroides	TRUE	reported	HLYKB0	0.4115	textfile	0.001428651	26.18029278
6	29143451	rs28757219	A	T	0.081839827	0.017031866	1.29E-06	14833	Bacteroides	TRUE	reported	HLYKB0	0.1521	textfile	0.001554177	23.08587663
13	24910476	rs9507307	T	C	0.060445621	0.012912793	2.13E-06	18184	Bacteroides	TRUE	reported	HLYKB0	0.1899	textfile	0.001203585	21.90995734
20	58605432	rs66474973	T	G	0.081251539	0.016447899	6.81E-07	17405	Bacteroides	TRUE	reported	HLYKB0	0.1153	textfile	0.001400102	24.40014547
1	10644351	rs11585893	G	A	-0.074074561	0.014763325	1.80E-06	17821	Bacteroides	TRUE	reported	HLYKB0	0.1481	textfile	0.001410668	25.1721944
9	112855426	rs495004	G	C	-0.060747491	0.012986536	3.42E-06	17707	Bacteroides	TRUE	reported	HLYKB0	0.2097	textfile	0.001234209	21.87867218
19	24342250	rs17619981	G	T	0.088097761	0.018700207	2.69E-06	15801	Bacteroides	TRUE	reported	HLYKB0	0.0656	textfile	0.001402629	22.19125968
14	22045949	rs2023437	C	T	-0.07823245	0.016763399	5.02E-06	17484	Bacteroides	TRUE	reported	HLYKB0	0.1243	textfile	0.001244137	21.77709746
3	77215327	rs66710942	T	C	0.048803777	0.010741209	5.86E-06	17821	Bacteroides	TRUE	reported	HLYKB0	0.4155	textfile	0.001157086	20.64200093
6	41519430	rs13207588	G	A	-0.059204982	0.013119468	7.49E-06	17707	Bacteroides	TRUE	reported	HLYKB0	0.2326	textfile	0.001148788	20.36268245
3	62019400	rs2366421	A	T	-0.05281527	0.011712437	7.65E-06	18299	Bacteroides	TRUE	reported	HLYKB0	0.2336	textfile	0.001109979	20.33185624
1	102960989	rs1340391	C	T	-0.059200382	0.013224416	6.73E-06	18302	Bacteroides	TRUE	reported	HLYKB0	0.1918	textfile	0.00109376	20.0377312
4	5730954	rs2276875	G	A	-0.069717565	0.013953704	4.65E-07	13893	Barnesiella	TRUE	reported	oLAn9q	0.2545	textfile	0.001793617	24.95990239
6	110831148	rs2428166	A	G	-0.165858717	0.033730907	8.51E-07	8091	Barnesiella	TRUE	reported	oLAn9q	0.0487	textfile	0.002979357	24.17203421
12	54872438	rs60316894	T	C	-0.121478156	0.025183972	1.19E-06	12717	Barnesiella	TRUE	reported	oLAn9q	0.0596	textfile	0.001826288	23.26374372
3	181589155	rs35177866	G	A	0.091712545	0.019013343	2.95E-06	13394	Barnesiella	TRUE	reported	oLAn9q	0.1243	textfile	0.001734109	23.26353222
7	122021518	rs13242616	C	T	-0.058374651	0.012317572	2.29E-06	13945	Barnesiella	TRUE	reported	oLAn9q	0.3698	textfile	0.001607981	22.456191
4	114546595	rs79795328	G	A	-0.081864467	0.01764407	4.23E-06	13657	Barnesiella	TRUE	reported	oLAn9q	0.1252	textfile	0.001573816	21.52433513
7	10076378	rs2057922	C	G	0.091524071	0.019462277	3.83E-06	14208	Barnesiella	TRUE	reported	oLAn9q	0.1064	textfile	0.001554086	22.11170412
6	23435415	rs199035	A	G	0.055949483	0.011971558	3.00E-06	13945	Barnesiella	TRUE	reported	oLAn9q	0.5089	textfile	0.001563841	21.83878564
3	44327429	rs62251337	G	A	-0.069076268	0.014937412	4.24E-06	13945	Barnesiella	TRUE	reported	oLAn9q	0.1581	textfile	0.001531169	21.38182247
5	54107036	rs77455852	G	T	-0.089149084	0.019560057	3.16E-06	13394	Barnesiella	TRUE	reported	oLAn9q	0.1213	textfile	0.001548496	20.76962582
6	148601905	rs11155559	C	T	0.095602282	0.021296077	8.92E-06	13383	Barnesiella	TRUE	reported	oLAn9q	0.0954	textfile	0.001503593	20.14987656
15	87145913	rs12909713	T	C	-0.055071556	0.012003894	4.95E-06	14205	Barnesiella	TRUE	reported	oLAn9q	0.4692	textfile	0.001479538	21.04501417
2	180020849	rs113258194	G	A	0.098992031	0.021412093	7.31E-06	13945	Barnesiella	TRUE	reported	oLAn9q	0.1024	textfile	0.001530378	21.370759
1	206216607	rs28479800	T	A	-0.091520023	0.021000228	7.93E-06	12399	Barnesiella	TRUE	reported	oLAn9q	0.0974	textfile	0.001529441	18.98952737
8	105458416	rs76181748	T	C	-0.077855934	0.017163996	6.78E-06	14201	Barnesiella	TRUE	reported	oLAn9q	0.1441	textfile	0.001446768	20.57242253
4	102616869	rs72684847	C	T	-0.114369278	0.025387327	6.76E-06	12984	Barnesiella	TRUE	reported	oLAn9q	0.0656	textfile	0.001560623	20.29167513
8	25834694	rs28418786	G	C	-0.079132421	0.017495701	6.48E-06	13698	Barnesiella	TRUE	reported	oLAn9q	0.1561	textfile	0.001491217	20.45421413
2	136616754	rs182549	T	C	0.119703495	0.012729374	1.28E-20	14778	Bifidobacterium	TRUE	reported	hB5c0v	0.4911	textfile	0.0059483	88.41802126
13	112859829	rs7322849	C	T	0.112428453	0.020181262	1.08E-08	14778	Bifidobacterium	TRUE	reported	hB5c0v	0.0964	textfile	0.0020957	31.03109097
12	20378911	rs10841473	C	G	-0.062420654	0.012943849	1.65E-06	14777	Bifidobacterium	TRUE	reported	hB5c0v	0.2704	textfile	0.001571305	23.25256868
5	537890	rs56108664	C	T	0.072997098	0.015792589	2.44E-06	13916	Bifidobacterium	TRUE	reported	hB5c0v	0.1849	textfile	0.001532935	21.36200972
7	48090746	rs2686790	C	T	0.070741011	0.015792595	7.50E-06	14778	Bifidobacterium	TRUE	reported	hB5c0v	0.1153	textfile	0.001355909	20.06211734
2	49906864	rs4567981	A	T	0.056208395	0.011792309	1.93E-06	14666	Bifidobacterium	TRUE	reported	hB5c0v	0.4394	textfile	0.001546752	22.71671076
10	126089703	rs2491158	A	G	0.071262413	0.015983004	8.05E-06	14021	Bifidobacterium	TRUE	reported	hB5c0v	0.1819	textfile	0.001415826	19.87660722
5	169748189	rs76671854	G	C	-0.084605457	0.01840032	3.96E-06	13806	Bifidobacterium	TRUE	reported	hB5c0v	0.1252	textfile	0.001529022	21.1389348
21	31861790	rs75344046	T	C	0.232354091	0.050597867	4.86E-06	3856	Bifidobacterium	TRUE	reported	hB5c0v	0.0497	textfile	0.005439144	21.07710262
17	72897722	rs540489	G	T	-0.063764086	0.013874591	5.19E-06	14561	Bifidobacterium	TRUE	reported	hB5c0v	0.2336	textfile	0.001448409	21.11797185
6	14617591	rs857444	T	C	0.055823437	0.012121924	3.57E-06	14777	Bifidobacterium	TRUE	reported	hB5c0v	0.3608	textfile	0.001433114	21.20465541
1	207003374	rs12022129	A	G	0.061935632	0.013893747	8.00E-06	14776	Bifidobacterium	TRUE	reported	hB5c0v	0.2207	textfile	0.00134308	19.86934747
2	189805784	rs62181700	A	G	-0.062464331	0.013120526	2.17E-06	14774	Bifidobacterium	TRUE	reported	hB5c0v	0.2813	textfile	0.001531785	22.66224344
4	1517826	rs55888705	G	A	0.054631934	0.012113865	6.67E-06	14777	Bifidobacterium	TRUE	reported	hB5c0v	0.3867	textfile	0.001374498	20.33615913
22	18354272	rs5746486	C	T	-0.053621605	0.012080057	9.00E-06	14778	Bifidobacterium	TRUE	reported	hB5c0v	0.3539	textfile	0.001331519	19.70075572
5	142793467	rs73797465	G	T	-0.095356633	0.02092365	4.38E-06	14666	Bifidobacterium	TRUE	reported	hB5c0v	0.0865	textfile	0.001414167	20.76670896
6	20505628	rs116261629	C	G	0.128112276	0.026135828	8.62E-07	11276	Bilophila	TRUE	reported	Udawe3	0.0716	textfile	0.002126324	24.02325884
9	4940871	rs1571225	T	C	0.082682569	0.017062147	1.12E-06	12854	Bilophila	TRUE	reported	Udawe3	0.1491	textfile	0.0018236	23.47972481
20	61980991	rs3827020	T	C	0.076647909	0.016064223	1.79E-06	12628	Bilophila	TRUE	reported	Udawe3	0.1899	textfile	0.001799552	22.76210418
1	103299921	rs1241171	A	G	-0.069265389	0.015014825	4.24E-06	12856	Bilophila	TRUE	reported	Udawe3	0.2157	textfile	0.0016526	21.27768795
7	138583840	rs7802841	A	C	0.067009659	0.013770056	1.77E-06	12856	Bilophila	TRUE	reported	Udawe3	0.3509	textfile	0.001838647	23.67749982
14	67640571	rs8013541	T	A	-0.05719913	0.01256729	5.48E-06	12856	Bilophila	TRUE	reported	Udawe3	0.4235	textfile	0.001608757	20.71228404
3	194419531	rs6793291	A	C	0.112729046	0.024163294	3.11E-06	11051	Bilophila	TRUE	reported	Udawe3	0.0924	textfile	0.001965637	21.7610973
7	123174986	rs1917709	T	A	0.118509423	0.02674196	7.37E-06	10886	Bilophila	TRUE	reported	Udawe3	0.0537	textfile	0.001800811	19.63538859
15	50011554	rs542415	C	T	-0.061362319	0.013343594	4.71E-06	12777	Bilophila	TRUE	reported	Udawe3	0.34	textfile	0.001652383	21.14413552
8	109990939	rs72676854	C	T	0.123208756	0.026882038	5.62E-06	11616	Bilophila	TRUE	reported	Udawe3	0.0656	textfile	0.001805167	21.003128
18	3765773	rs4798126	A	G	0.073288019	0.016798984	7.15E-06	12777	Bilophila	TRUE	reported	Udawe3	0.1501	textfile	0.001487389	19.02970076
12	100786847	rs1969927	A	G	0.056458855	0.012693476	9.07E-06	12777	Bilophila	TRUE	reported	Udawe3	0.3797	textfile	0.001545974	19.7803982
8	90878338	rs60178956	A	G	-0.062481785	0.014148499	8.06E-06	12777	Bilophila	TRUE	reported	Udawe3	0.2346	textfile	0.001524035	19.49926058
7	47211732	rs2728491	T	G	-0.062741568	0.013945646	6.33E-06	12856	Bilophila	TRUE	reported	Udawe3	0.3101	textfile	0.00157197	20.23792006
7	9510367	rs2713349	T	A	0.061722789	0.014017424	8.63E-06	12853	Bilophila	TRUE	reported	Udawe3	0.2545	textfile	0.001506245	19.38594874
17	9121579	rs9899990	G	A	-0.102702281	0.023387821	9.07E-06	12088	Bilophila	TRUE	reported	Udawe3	0.0656	textfile	0.0015927	19.28007787
13	102402685	rs11069458	C	T	-0.068094659	0.015502996	7.72E-06	12856	Bilophila	TRUE	reported	Udawe3	0.1899	textfile	0.001498434	19.28977872
16	77238810	rs11149971	T	C	0.117604747	0.023389975	1.04E-06	16255	Blautia	TRUE	reported	B9luQr	0.0537	textfile	0.001552846	25.27765375
17	16895873	rs12453000	T	C	0.062533456	0.012998711	1.26E-06	17815	Blautia	TRUE	reported	B9luQr	0.2197	textfile	0.001297402	23.14064703
1	175757311	rs115043014	A	G	-0.206605438	0.043991974	5.19E-06	4902	Blautia	TRUE	reported	B9luQr	0.0437	textfile	0.004479335	22.04750118
7	124210039	rs67794373	T	C	0.060170889	0.012344281	1.00E-06	18158	Blautia	TRUE	reported	B9luQr	0.2137	textfile	0.001306789	23.75710117
7	68396262	rs117001700	C	T	0.196414252	0.044112197	8.84E-06	4965	Blautia	TRUE	reported	B9luQr	0.0437	textfile	0.003977211	19.81771799
19	1043103	rs72973581	G	A	0.125169075	0.026540793	1.74E-06	12764	Blautia	TRUE	reported	B9luQr	0.0547	textfile	0.001739496	22.23812865
19	13420917	rs4926264	C	T	0.082620681	0.017823907	5.10E-06	18276	Blautia	TRUE	reported	B9luQr	0.0785	textfile	0.001174303	21.48444829
9	1866537	rs7860714	G	A	-0.050217775	0.010985269	4.09E-06	18162	Blautia	TRUE	reported	B9luQr	0.334	textfile	0.001149292	20.89516044
11	87805911	rs682885	G	A	-0.049337611	0.010735883	4.49E-06	18274	Blautia	TRUE	reported	B9luQr	0.4165	textfile	0.001154371	21.11704399
1	219117743	rs2788271	G	T	-0.057559633	0.013349169	7.16E-06	18276	Blautia	TRUE	reported	B9luQr	0.165	textfile	0.00101626	18.59002862
14	78062644	rs113271346	T	C	0.078268222	0.017211647	6.85E-06	17465	Blautia	TRUE	reported	B9luQr	0.1183	textfile	0.001182616	20.67646846
6	74605806	rs3005511	G	A	0.050108496	0.01107676	6.19E-06	18276	Blautia	TRUE	reported	B9luQr	0.336	textfile	0.001118485	20.46207584
6	9298640	rs16892041	C	T	-0.062260496	0.014180398	8.82E-06	18276	Blautia	TRUE	reported	B9luQr	0.171	textfile	0.001053681	19.27528415
2	153453410	rs56221232	C	T	0.082802732	0.016740066	7.62E-07	17133	Butyricicoccus	TRUE	reported	tt56Rn	0.1083	textfile	0.001426008	24.46382283
4	7460153	rs2017189	T	G	-0.050695599	0.011024022	3.87E-06	17133	Butyricicoccus	TRUE	reported	tt56Rn	0.4215	textfile	0.001232796	21.14509583
13	100213990	rs7322368	C	T	0.081573314	0.018316651	5.52E-06	17134	Butyricicoccus	TRUE	reported	tt56Rn	0.0845	textfile	0.001156226	19.83140071
18	22899113	rs75238760	A	T	0.061942289	0.013994184	6.80E-06	17022	Butyricicoccus	TRUE	reported	tt56Rn	0.1938	textfile	0.001149659	19.58972278
13	27018240	rs12585793	C	T	-0.262206199	0.056472877	5.79E-06	3135	Butyricicoccus	TRUE	reported	tt56Rn	0.0527	textfile	0.006829554	21.54412835
7	157688150	rs62478070	G	T	0.224039318	0.049495932	5.94E-06	4007	Butyricicoccus	TRUE	reported	tt56Rn	0.0437	textfile	0.005087157	20.47824088
10	126908208	rs4962426	T	G	0.061421574	0.013597912	7.38E-06	16889	Butyricicoccus	TRUE	reported	tt56Rn	0.1978	textfile	0.001206616	20.4007427
2	191304149	rs10084203	G	A	0.054969862	0.012356262	8.59E-06	17135	Butyricicoccus	TRUE	reported	tt56Rn	0.2416	textfile	0.001153691	19.7890255
1	67379595	rs12034718	G	A	0.0701199	0.01582135	9.58E-06	16237	Butyricicoccus	TRUE	reported	tt56Rn	0.165	textfile	0.001208272	19.64002416
21	16550389	rs113054641	A	G	-0.144880972	0.027457379	1.74E-07	9949	Butyricimonas	TRUE	reported	HNXdVP	0.0845	textfile	0.002790689	27.83666697
5	159867647	rs62390301	C	T	-0.087298337	0.017489288	7.42E-07	10634	Butyricimonas	TRUE	reported	HNXdVP	0.1829	textfile	0.002337516	24.91070227
10	72711156	rs7083431	C	A	0.070353941	0.014443868	8.85E-07	10737	Butyricimonas	TRUE	reported	HNXdVP	0.3549	textfile	0.002204795	23.72077734
5	62119947	rs2642760	C	G	0.071335713	0.014539571	8.58E-07	10634	Butyricimonas	TRUE	reported	HNXdVP	0.3767	textfile	0.002258563	24.06739658
3	127468661	rs782080	A	T	0.065348802	0.01379735	2.23E-06	10733	Butyricimonas	TRUE	reported	HNXdVP	0.4066	textfile	0.00208572	22.42864138
16	22172866	rs1862649	A	G	0.113123952	0.024817639	4.76E-06	10123	Butyricimonas	TRUE	reported	HNXdVP	0.0915	textfile	0.002048276	20.77315265
12	129438771	rs12304031	A	G	-0.086278048	0.019684629	6.70E-06	10658	Butyricimonas	TRUE	reported	HNXdVP	0.1292	textfile	0.001799237	19.20722573
2	83093264	rs71428626	T	G	-0.133188396	0.028990548	4.80E-06	9776	Butyricimonas	TRUE	reported	HNXdVP	0.0726	textfile	0.002154379	21.10236233
3	78740009	rs78453362	G	A	-0.14948019	0.032707281	4.06E-06	8207	Butyricimonas	TRUE	reported	HNXdVP	0.0577	textfile	0.002538575	20.88202249
5	997217	rs326049	G	C	0.075969365	0.01676173	8.19E-06	10557	Butyricimonas	TRUE	reported	HNXdVP	0.2048	textfile	0.001942024	20.5379482
19	49162501	rs62130338	A	G	-0.073260812	0.015832388	3.90E-06	10557	Butyricimonas	TRUE	reported	HNXdVP	0.2624	textfile	0.002024091	21.4076153
8	4834406	rs9657374	T	C	0.068071943	0.014817248	4.50E-06	10737	Butyricimonas	TRUE	reported	HNXdVP	0.3022	textfile	0.001961848	21.10183913
18	34091618	rs12458763	C	A	0.122036628	0.026958664	6.37E-06	10383	Butyricimonas	TRUE	reported	HNXdVP	0.0716	textfile	0.00196972	20.48802055
15	80528373	rs2114713	T	G	0.062720962	0.013899768	6.88E-06	10734	Butyricimonas	TRUE	reported	HNXdVP	0.4513	textfile	0.001893327	20.35773126
1	45082825	rs270727	C	G	-0.069417267	0.015079545	5.38E-06	10634	Butyricimonas	TRUE	reported	HNXdVP	0.3221	textfile	0.001988828	21.18736015
10	72443070	rs72814525	G	A	0.066415351	0.01497662	8.25E-06	10736	Butyricimonas	TRUE	reported	HNXdVP	0.3231	textfile	0.001828403	19.66203287
11	56664962	rs11228830	G	A	0.135264872	0.029841132	6.55E-06	8974	Butyricimonas	TRUE	reported	HNXdVP	0.0706	textfile	0.002284337	20.54199762
14	76065563	rs72723662	T	C	0.224078206	0.044933642	7.86E-07	3073	Butyrivibrio	TRUE	reported	6AFMe0	0.1004	textfile	0.008027734	24.85268153
1	235580646	rs7412979	G	C	0.186778577	0.038911205	1.71E-06	3480	Butyrivibrio	TRUE	reported	6AFMe0	0.0875	textfile	0.00657748	23.02794108
6	111780705	rs7752361	G	A	-0.119230279	0.023997488	7.69E-07	3481	Butyrivibrio	TRUE	reported	6AFMe0	0.504	textfile	0.007041556	24.67129589
13	27292666	rs4537857	C	T	-0.124589674	0.026099163	1.80E-06	3482	Butyrivibrio	TRUE	reported	6AFMe0	0.2922	textfile	0.006502033	22.77515898
7	150596929	rs11761679	C	T	0.154775363	0.032153939	2.20E-06	3482	Butyrivibrio	TRUE	reported	6AFMe0	0.1561	textfile	0.006610376	23.15718621
17	20575697	rs16941336	T	C	0.127487508	0.026793591	1.53E-06	3482	Butyrivibrio	TRUE	reported	6AFMe0	0.2644	textfile	0.006459963	22.62683912
18	10267733	rs77356209	C	T	0.216874487	0.04832994	6.66E-06	3379	Butyrivibrio	TRUE	reported	6AFMe0	0.0477	textfile	0.00592401	20.12460111
14	34150977	rs74622183	G	A	-0.201027447	0.042820448	2.46E-06	3478	Butyrivibrio	TRUE	reported	6AFMe0	0.0875	textfile	0.006297024	22.02715937
6	21960091	rs7763512	A	G	0.119845684	0.025336711	3.11E-06	3259	Butyrivibrio	TRUE	reported	6AFMe0	0.3827	textfile	0.006818496	22.36030488
10	22587900	rs142855850	G	A	0.205013198	0.045713757	6.86E-06	3234	Butyrivibrio	TRUE	reported	6AFMe0	0.1014	textfile	0.006180694	20.10023548
6	53939724	rs9349693	G	A	0.117972728	0.025986063	5.55E-06	3482	Butyrivibrio	TRUE	reported	6AFMe0	0.3111	textfile	0.005884241	20.59836519
20	811507	rs486484	G	A	-0.108348689	0.024000793	6.61E-06	3456	Butyrivibrio	TRUE	reported	6AFMe0	0.4712	textfile	0.005862312	20.36782956
5	128976021	rs17163238	A	G	0.140986912	0.030911712	5.51E-06	3482	Butyrivibrio	TRUE	reported	6AFMe0	0.1998	textfile	0.005938761	20.79035725
3	54288503	rs4928024	G	A	-0.174709994	0.038933257	8.19E-06	3481	Butyrivibrio	TRUE	reported	6AFMe0	0.0984	textfile	0.00575155	20.12539576
6	148403405	rs1007475	T	G	0.118065426	0.026127086	7.92E-06	3482	Butyrivibrio	TRUE	reported	6AFMe0	0.2942	textfile	0.005830359	20.40863774
9	119693164	rs16934069	C	T	-0.133784151	0.029944364	8.86E-06	3482	Butyrivibrio	TRUE	reported	6AFMe0	0.1988	textfile	0.005699908	19.94938962
1	224688107	rs4294381	C	T	0.112196526	0.023186007	1.37E-06	6145	CandidatusSoleaferrea	TRUE	reported	qxrX68	0.1799	textfile	0.003796062	23.40806517
8	138638199	rs10090365	G	A	-0.083441348	0.018098882	4.17E-06	6145	CandidatusSoleaferrea	TRUE	reported	qxrX68	0.5586	textfile	0.003446971	21.2479847
3	137945192	rs4678258	C	T	0.098613616	0.021564627	5.53E-06	6101	CandidatusSoleaferrea	TRUE	reported	qxrX68	0.2763	textfile	0.003415882	20.90487052
8	123882833	rs10108780	G	A	-0.09283404	0.01998066	3.64E-06	5999	CandidatusSoleaferrea	TRUE	reported	qxrX68	0.2674	textfile	0.003585552	21.5799305
10	82879688	rs386526	G	C	0.081845856	0.018008617	8.33E-06	6144	CandidatusSoleaferrea	TRUE	reported	qxrX68	0.5169	textfile	0.00335061	20.64863107
7	352368	rs36155147	T	C	0.104966126	0.024099527	5.41E-06	5958	CandidatusSoleaferrea	TRUE	reported	qxrX68	0.3618	textfile	0.003173951	18.96424203
5	172758774	rs6881988	C	G	-0.081913114	0.018185036	9.23E-06	6140	CandidatusSoleaferrea	TRUE	reported	qxrX68	0.4443	textfile	0.003293649	20.28322618
6	109376647	rs11153159	C	G	-0.128050003	0.028544611	4.42E-06	6101	CandidatusSoleaferrea	TRUE	reported	qxrX68	0.1292	textfile	0.003287606	20.11724693
9	10611282	rs10809135	C	T	0.08348579	0.01824263	5.47E-06	5999	CandidatusSoleaferrea	TRUE	reported	qxrX68	0.4911	textfile	0.003479027	20.93656356
2	19885907	rs9973954	G	A	0.089207514	0.019540149	5.95E-06	6145	CandidatusSoleaferrea	TRUE	reported	qxrX68	0.3062	textfile	0.003380296	20.83558802
12	115352769	rs6489992	G	A	-0.084043749	0.018703073	7.89E-06	6142	CandidatusSoleaferrea	TRUE	reported	qxrX68	0.3847	textfile	0.003276798	20.18568293
15	62394540	rs6494306	G	A	-0.09693036	0.021422086	5.80E-06	6145	CandidatusSoleaferrea	TRUE	reported	qxrX68	0.1968	textfile	0.0033207	20.46702636
4	52935445	rs12500231	T	A	0.08138533	0.018269552	7.68E-06	6145	CandidatusSoleaferrea	TRUE	reported	qxrX68	0.4254	textfile	0.003218951	19.83787222
14	76403542	rs7400877	C	T	-0.095108487	0.021279907	9.29E-06	6145	CandidatusSoleaferrea	TRUE	reported	qxrX68	0.2505	textfile	0.00324017	19.96906494
3	190349049	rs2193878	A	T	0.228255107	0.050924135	9.46E-06	3088	CandidatusSoleaferrea	TRUE	reported	qxrX68	0.0487	textfile	0.00646398	20.07762419
19	47991441	rs830149	G	C	0.184646616	0.039723748	9.58E-06	5065	CandidatusSoleaferrea	TRUE	reported	qxrX68	0.0586	textfile	0.004247703	21.59786144
1	240118443	rs12404911	T	C	0.140717216	0.030414222	2.80E-06	3239	Catenibacterium	TRUE	reported	ar2gW7	0.17	textfile	0.006565523	21.39305396
4	122282768	rs77285108	A	G	-0.161826131	0.035344674	3.63E-06	3210	Catenibacterium	TRUE	reported	ar2gW7	0.1461	textfile	0.006488098	20.94974112
7	57364320	rs73128290	G	A	0.129726249	0.02845626	4.29E-06	3239	Catenibacterium	TRUE	reported	ar2gW7	0.2634	textfile	0.006375459	20.76977684
6	159485742	rs212393	A	G	-0.135253856	0.02862088	3.62E-06	3239	Catenibacterium	TRUE	reported	ar2gW7	0.3101	textfile	0.006847598	22.31850423
6	105089665	rs7742829	T	C	0.114110133	0.025109895	5.61E-06	3239	Catenibacterium	TRUE	reported	ar2gW7	0.4195	textfile	0.006335595	20.63908248
19	34076956	rs999354	A	T	0.058024779	0.011718514	7.01E-07	16324	ChristensenellaceaeR.7group	TRUE	reported	uqtUx7	0.325	textfile	0.001499697	24.51482094
10	126448374	rs78521377	T	C	0.12499178	0.027479689	5.61E-06	12605	ChristensenellaceaeR.7group	TRUE	reported	uqtUx7	0.0527	textfile	0.001638642	20.68570671
7	118096925	rs62467127	T	C	0.114108279	0.025198272	3.25E-06	12719	ChristensenellaceaeR.7group	TRUE	reported	uqtUx7	0.0447	textfile	0.001609682	20.50333495
18	67555560	rs17081797	G	A	-0.090432475	0.020425314	3.34E-06	16324	ChristensenellaceaeR.7group	TRUE	reported	uqtUx7	0.0686	textfile	0.001199399	19.60009376
19	49279227	rs62132810	G	A	-0.082885316	0.017962272	5.67E-06	15066	ChristensenellaceaeR.7group	TRUE	reported	uqtUx7	0.1083	textfile	0.001411306	21.28996774
19	35883736	rs60954665	G	T	0.049814958	0.011078727	7.13E-06	16324	ChristensenellaceaeR.7group	TRUE	reported	uqtUx7	0.5099	textfile	0.001237017	20.21559802
4	156131004	rs10461257	G	A	-0.05519694	0.01220692	6.51E-06	15987	ChristensenellaceaeR.7group	TRUE	reported	uqtUx7	0.2853	textfile	0.001277308	20.44388626
5	29352420	rs79150079	A	C	0.121546581	0.027097732	9.42E-06	11994	ChristensenellaceaeR.7group	TRUE	reported	uqtUx7	0.0716	textfile	0.001674664	20.11625679
2	230943099	rs62190261	C	A	0.095839425	0.021472282	8.74E-06	15274	ChristensenellaceaeR.7group	TRUE	reported	uqtUx7	0.0905	textfile	0.001302606	19.91934847
9	83043376	rs892686	G	A	0.051409887	0.011135975	3.97E-06	16325	ChristensenellaceaeR.7group	TRUE	reported	uqtUx7	0.4513	textfile	0.001303818	21.31000582
18	1779609	rs73952017	T	C	-0.086216444	0.019435393	8.46E-06	15274	ChristensenellaceaeR.7group	TRUE	reported	uqtUx7	0.0875	textfile	0.001286713	19.67599518
5	71186626	rs6890185	C	T	0.113423668	0.023313729	1.12E-06	4166	Clostridiuminnocuumgroup	TRUE	reported	URuq8g	0.3111	textfile	0.005649424	23.65785277
18	6348227	rs61267978	C	T	0.14707953	0.032087502	5.59E-06	4165	Clostridiuminnocuumgroup	TRUE	reported	URuq8g	0.1243	textfile	0.005019175	21.00023052
3	103025517	rs1948423	A	T	-0.108859115	0.023424976	3.49E-06	4165	Clostridiuminnocuumgroup	TRUE	reported	URuq8g	0.3082	textfile	0.005158343	21.58552929
1	8419420	rs6577484	A	G	0.16042475	0.036085736	8.41E-06	3858	Clostridiuminnocuumgroup	TRUE	reported	URuq8g	0.1481	textfile	0.005096714	19.75360726
5	113126539	rs10074000	C	T	-0.102648064	0.022750829	7.00E-06	4048	Clostridiuminnocuumgroup	TRUE	reported	URuq8g	0.4135	textfile	0.005003663	20.34662751
18	69274308	rs1942371	A	G	-0.15793795	0.034186957	4.06E-06	3971	Clostridiuminnocuumgroup	TRUE	reported	URuq8g	0.1302	textfile	0.005345942	21.33208526
5	9368158	rs40656	T	C	0.142664382	0.031102116	8.62E-06	4048	Clostridiuminnocuumgroup	TRUE	reported	URuq8g	0.1889	textfile	0.005170818	21.02987105
6	143718234	rs71564433	A	T	-0.126745947	0.027465666	7.80E-06	4164	Clostridiuminnocuumgroup	TRUE	reported	URuq8g	0.1789	textfile	0.005088172	21.2852742
15	59704208	rs77845139	G	A	-0.11499293	0.02571863	8.41E-06	4048	Clostridiuminnocuumgroup	TRUE	reported	URuq8g	0.2952	textfile	0.004914356	19.98168042
12	30268485	rs10506058	G	A	0.099704805	0.022192573	8.92E-06	4163	Clostridiuminnocuumgroup	TRUE	reported	URuq8g	0.3966	textfile	0.004825139	20.1747493
5	95717619	rs4869133	A	G	-0.180590537	0.040950516	7.24E-06	3735	Clostridiuminnocuumgroup	TRUE	reported	URuq8g	0.0885	textfile	0.005179945	19.43741927
6	165722832	rs550843	C	T	-0.078324645	0.016920943	2.05E-06	14102	Clostridiumsensustricto1	TRUE	reported	pJdF7X	0.1491	textfile	0.001517077	21.42328801
10	43270264	rs2795528	A	G	-0.184314695	0.039220419	2.72E-06	6366	Clostridiumsensustricto1	TRUE	reported	pJdF7X	0.0487	textfile	0.003457202	22.07796304
1	3041519	rs2817172	T	C	0.058138957	0.012449219	2.77E-06	13658	Clostridiumsensustricto1	TRUE	reported	pJdF7X	0.4125	textfile	0.001594301	21.8065344
5	84997131	rs115807074	G	A	-0.227359786	0.049257523	4.32E-06	4229	Clostridiumsensustricto1	TRUE	reported	pJdF7X	0.0497	textfile	0.005012589	21.29495472
12	43485015	rs116847295	T	C	0.110021418	0.024603155	4.58E-06	12910	Clostridiumsensustricto1	TRUE	reported	pJdF7X	0.0755	textfile	0.001546587	19.99427123
9	136710881	rs12341505	A	G	0.081071775	0.018012111	4.82E-06	14118	Clostridiumsensustricto1	TRUE	reported	pJdF7X	0.1113	textfile	0.001432894	20.25576239
1	83252771	rs11586026	T	A	0.110966819	0.025049788	8.85E-06	13095	Clostridiumsensustricto1	TRUE	reported	pJdF7X	0.0636	textfile	0.001496313	19.62057943
1	155676492	rs11264403	A	G	-0.139061503	0.033445425	7.76E-06	7285	Clostridiumsensustricto1	TRUE	reported	pJdF7X	0.0398	textfile	0.002367454	17.28308092
3	111482845	rs12490337	G	C	-0.061687867	0.0137581	7.49E-06	14121	Clostridiumsensustricto1	TRUE	reported	pJdF7X	0.2455	textfile	0.001421671	20.10115672
13	68610061	rs9541268	A	C	0.09596998	0.019731218	8.79E-07	12914	Collinsella	TRUE	reported	eDVLT4	0.0964	textfile	0.001828552	23.65351895
17	47529492	rs2671662	G	C	-0.056775091	0.011944997	2.22E-06	14334	Collinsella	TRUE	reported	eDVLT4	0.4682	textfile	0.001573592	22.58827038
2	195739311	rs73052258	A	G	0.093017814	0.020265842	1.72E-06	14334	Collinsella	TRUE	reported	eDVLT4	0.0964	textfile	0.001467566	21.0640733
21	29355467	rs2103510	A	G	0.078655101	0.016821672	2.42E-06	14334	Collinsella	TRUE	reported	eDVLT4	0.1312	textfile	0.001522952	21.86023594
4	149818294	rs75672793	G	A	-0.108908003	0.024052154	6.14E-06	12601	Collinsella	TRUE	reported	eDVLT4	0.0706	textfile	0.001624428	20.4994731
11	107123199	rs10890671	C	T	-0.053740144	0.011884842	6.52E-06	14334	Collinsella	TRUE	reported	eDVLT4	0.5268	textfile	0.001424375	20.44326184
16	77283458	rs12921100	T	A	0.056375862	0.012701892	8.23E-06	14334	Collinsella	TRUE	reported	eDVLT4	0.3171	textfile	0.001372416	19.69649679
15	50026113	rs59414781	G	C	0.066886563	0.014977291	9.15E-06	14334	Collinsella	TRUE	reported	eDVLT4	0.1799	textfile	0.001389441	19.94116885
7	24465024	rs62448871	A	C	-0.054030922	0.012032414	6.78E-06	14334	Collinsella	TRUE	reported	eDVLT4	0.4612	textfile	0.001404757	20.16130594
19	31760841	rs1496626	C	T	-0.072230674	0.016160046	6.78E-06	14334	Collinsella	TRUE	reported	eDVLT4	0.1541	textfile	0.001391829	19.97549562
19	56526640	rs149807560	A	C	-0.104264209	0.023584097	7.10E-06	13473	Collinsella	TRUE	reported	eDVLT4	0.0895	textfile	0.001448565	19.54193326
10	8589813	rs11597285	T	G	-0.053794651	0.012054849	9.38E-06	14334	Collinsella	TRUE	reported	eDVLT4	0.4245	textfile	0.001387345	19.91104524
1	88233128	rs305411	G	A	0.129218483	0.026451784	1.01E-06	6777	Coprobacter	TRUE	reported	mjQskb	0.1352	textfile	0.003508934	23.85674296
3	46483717	rs3828477	T	G	-0.091217951	0.019569041	2.89E-06	6798	Coprobacter	TRUE	reported	mjQskb	0.2813	textfile	0.003186064	21.72169761
4	34852443	rs55672356	A	T	-0.193354203	0.041381488	2.74E-06	4903	Coprobacter	TRUE	reported	mjQskb	0.0527	textfile	0.00443306	21.82316991
11	103549974	rs143662916	T	C	0.25326389	0.05401412	3.07E-06	3083	Coprobacter	TRUE	reported	mjQskb	0.0577	textfile	0.007080638	21.97101447
6	97234939	rs213863	T	C	-0.088741189	0.018837727	2.35E-06	6798	Coprobacter	TRUE	reported	mjQskb	0.3091	textfile	0.003253845	22.18532056
6	4714797	rs72821405	C	T	-0.147365313	0.031997805	4.76E-06	6177	Coprobacter	TRUE	reported	mjQskb	0.0885	textfile	0.00342203	21.20359606
12	98289796	rs11532348	T	C	-0.103930603	0.022682638	5.71E-06	6364	Coprobacter	TRUE	reported	mjQskb	0.1829	textfile	0.003288056	20.98762336
2	137223458	rs12996055	C	A	0.092181727	0.020940499	8.08E-06	6570	Coprobacter	TRUE	reported	mjQskb	0.1918	textfile	0.002940839	19.37239885
9	137784868	rs12684609	C	T	0.100826957	0.022036643	6.10E-06	6364	Coprobacter	TRUE	reported	mjQskb	0.1978	textfile	0.003278733	20.92791439
15	91166608	rs5011652	C	G	0.089959749	0.02000097	5.51E-06	6783	Coprobacter	TRUE	reported	mjQskb	0.2455	textfile	0.002973577	20.22396411
2	32242452	rs74919520	A	G	0.125702917	0.02762957	5.76E-06	6387	Coprobacter	TRUE	reported	mjQskb	0.1282	textfile	0.003230282	20.69218964
4	96389240	rs28402691	C	T	0.110695393	0.025119913	9.56E-06	6387	Coprobacter	TRUE	reported	mjQskb	0.167	textfile	0.003031151	19.41273948
20	57574851	rs189356	A	G	0.078112515	0.017191637	6.26E-06	6763	Coprobacter	TRUE	reported	mjQskb	0.5219	textfile	0.003043292	20.63850854
4	3852385	rs76001613	G	C	0.215910371	0.049301859	9.13E-06	3385	Coprobacter	TRUE	reported	mjQskb	0.0696	textfile	0.005633886	19.16742399
20	4319420	rs4277593	A	G	-0.058564915	0.010991363	1.14E-07	16651	Coprococcus1	TRUE	reported	yvZTJh	0.4831	textfile	0.001702126	28.38701751
4	174468316	rs56405618	G	A	-0.089630001	0.018650815	1.57E-06	16379	Coprococcus1	TRUE	reported	yvZTJh	0.1113	textfile	0.00140803	23.09181807
1	95424321	rs74101919	C	T	-0.071898851	0.014465115	1.03E-06	16732	Coprococcus1	TRUE	reported	yvZTJh	0.1869	textfile	0.001474387	24.70291533
1	30400301	rs1010560	A	C	0.058023212	0.012272151	1.96E-06	16723	Coprococcus1	TRUE	reported	yvZTJh	0.2962	textfile	0.001334959	22.35168047
11	134622282	rs73031725	C	T	0.167590996	0.035522381	1.98E-06	7206	Coprococcus1	TRUE	reported	yvZTJh	0.0606	textfile	0.003079382	22.25239059
2	22079770	rs1519491	C	T	0.049919694	0.01135578	8.95E-06	16733	Coprococcus1	TRUE	reported	yvZTJh	0.4085	textfile	0.001153546	19.3222632
6	72529277	rs1576241	G	A	-0.051034349	0.010953456	3.33E-06	16729	Coprococcus1	TRUE	reported	yvZTJh	0.4394	textfile	0.001295954	21.70555622
3	165693143	rs73167075	C	T	0.057313703	0.01275731	8.57E-06	16733	Coprococcus1	TRUE	reported	yvZTJh	0.2396	textfile	0.001204762	20.18119284
11	124554061	rs12794898	T	G	0.090329854	0.019721215	4.92E-06	15186	Coprococcus1	TRUE	reported	yvZTJh	0.0944	textfile	0.001379597	20.9767437
10	15913820	rs946513	T	C	0.205898923	0.046001796	8.62E-06	4310	Coprococcus1	TRUE	reported	yvZTJh	0.0547	textfile	0.004626657	20.02428412
6	150288094	rs1762123	T	C	-0.089153231	0.019855409	8.01E-06	16724	Coprococcus1	TRUE	reported	yvZTJh	0.0716	textfile	0.001204074	20.15879337
7	132556835	rs7784490	G	C	-0.051854255	0.011313593	4.55E-06	16733	Coprococcus1	TRUE	reported	yvZTJh	0.3887	textfile	0.00125386	21.00466624
14	29898456	rs12886051	C	G	-0.052178208	0.011805063	8.01E-06	16633	Coprococcus1	TRUE	reported	yvZTJh	0.3429	textfile	0.001173171	19.53392391
19	2600717	rs2907920	G	A	0.056117333	0.012682384	7.65E-06	16040	Coprococcus1	TRUE	reported	yvZTJh	0.2903	textfile	0.001219153	19.57663672
20	49266770	rs59936925	T	A	0.117085317	0.023399473	9.38E-07	10931	Coprococcus2	TRUE	reported	85RifR	0.1004	textfile	0.002285279	25.03301943
1	112139008	rs6677933	T	C	-0.080440499	0.016421626	1.19E-06	11483	Coprococcus2	TRUE	reported	85RifR	0.2416	textfile	0.002085236	23.99062319
14	86833255	rs1958519	A	T	0.066528846	0.013855806	1.58E-06	11009	Coprococcus2	TRUE	reported	85RifR	0.4364	textfile	0.002089777	23.05034962
4	131125786	rs72680320	C	T	-0.064938201	0.013918999	2.27E-06	11009	Coprococcus2	TRUE	reported	85RifR	0.4135	textfile	0.001973235	21.76233911
9	25554068	rs2482516	T	C	0.075441464	0.016461865	4.72E-06	11483	Coprococcus2	TRUE	reported	85RifR	0.2256	textfile	0.001825632	20.99841371
10	129715759	rs35890118	G	A	-0.066536003	0.014766106	8.26E-06	11478	Coprococcus2	TRUE	reported	85RifR	0.3171	textfile	0.001765825	20.30045547
1	4210455	rs9426473	G	A	0.072736094	0.016166159	6.31E-06	11486	Coprococcus2	TRUE	reported	85RifR	0.2793	textfile	0.001759352	20.2400066
3	180544880	rs12634070	C	T	0.073648589	0.016492134	9.95E-06	11457	Coprococcus2	TRUE	reported	85RifR	0.1928	textfile	0.001737597	19.9388141
1	223688236	rs61823518	C	A	-0.095538071	0.021572431	6.68E-06	10980	Coprococcus2	TRUE	reported	85RifR	0.0954	textfile	0.001783107	19.60991104
5	34794789	rs10070053	G	A	0.059431172	0.01353752	7.65E-06	11473	Coprococcus2	TRUE	reported	85RifR	0.4076	textfile	0.001677044	19.26968621
19	40032132	rs8100692	C	T	0.057741093	0.011347595	4.16E-07	15829	Coprococcus3	TRUE	reported	qxer6D	0.4274	textfile	0.001633048	25.88853531
8	4128340	rs62481985	C	G	-0.058238523	0.011505221	4.18E-07	15472	Coprococcus3	TRUE	reported	qxer6D	0.4364	textfile	0.001653353	25.61973586
22	21331556	rs178271	C	T	0.145256923	0.029423868	7.81E-07	10794	Coprococcus3	TRUE	reported	qxer6D	0.0527	textfile	0.002252746	24.3665288
2	240727657	rs13394391	T	C	-0.070930158	0.015091785	2.20E-06	15834	Coprococcus3	TRUE	reported	qxer6D	0.16	textfile	0.001393107	22.08644456
17	26104511	rs11080344	T	C	0.051692096	0.011305408	4.79E-06	15835	Coprococcus3	TRUE	reported	qxer6D	0.4742	textfile	0.001318514	20.90359507
1	149998497	rs7521171	A	G	-0.05964344	0.012927857	4.32E-06	15472	Coprococcus3	TRUE	reported	qxer6D	0.338	textfile	0.001373817	21.28218057
17	76343961	rs11077359	C	T	-0.064544278	0.014883314	9.64E-06	15378	Coprococcus3	TRUE	reported	qxer6D	0.1998	textfile	0.001221478	18.8044109
7	76357726	rs13247359	A	G	0.051210989	0.011303088	7.33E-06	15833	Coprococcus3	TRUE	reported	qxer6D	0.4801	textfile	0.00129481	20.52471897
14	99141751	rs4575475	A	G	0.061951375	0.013778722	7.04E-06	15154	Coprococcus3	TRUE	reported	qxer6D	0.2366	textfile	0.001332226	20.21280944
9	13799809	rs10810043	G	A	0.051551783	0.011592302	9.27E-06	15833	Coprococcus3	TRUE	reported	qxer6D	0.3897	textfile	0.001247506	19.77393651
3	72207794	rs4677103	G	A	0.09779121	0.019726332	9.60E-07	7983	DefluviitaleaceaeUCG011	TRUE	reported	rw4NC2	0.171	textfile	0.003069064	24.56960222
4	147414743	rs72731813	T	C	-0.147382972	0.029379613	4.33E-07	7767	DefluviitaleaceaeUCG011	TRUE	reported	rw4NC2	0.0815	textfile	0.003229567	25.15884117
9	8786663	rs112893842	C	T	0.113810202	0.023280562	1.45E-06	8183	DefluviitaleaceaeUCG011	TRUE	reported	rw4NC2	0.0974	textfile	0.002912034	23.89292539
1	85205632	rs9725395	G	A	-0.138339669	0.029554002	3.52E-06	8011	DefluviitaleaceaeUCG011	TRUE	reported	rw4NC2	0.0875	textfile	0.002727645	21.90546216
21	41811003	rs55658617	C	T	0.174368775	0.036222554	2.15E-06	6663	DefluviitaleaceaeUCG011	TRUE	reported	rw4NC2	0.0696	textfile	0.003465786	23.16588664
22	24804081	rs9608282	G	T	0.14293919	0.029979298	2.52E-06	7716	DefluviitaleaceaeUCG011	TRUE	reported	rw4NC2	0.0656	textfile	0.002937581	22.72726205
7	79734541	rs28696126	T	A	-0.106502748	0.023847256	6.63E-06	7811	DefluviitaleaceaeUCG011	TRUE	reported	rw4NC2	0.1918	textfile	0.00254701	19.94038632
1	118723685	rs1582238	C	T	0.080503588	0.016725672	1.57E-06	7983	DefluviitaleaceaeUCG011	TRUE	reported	rw4NC2	0.3718	textfile	0.002893601	23.16085035
10	66407366	rs4344384	T	G	0.071597782	0.015630912	4.83E-06	8180	DefluviitaleaceaeUCG011	TRUE	reported	rw4NC2	0.4742	textfile	0.002558378	20.97608018
4	120741726	rs2892880	A	G	0.081775542	0.018168647	6.83E-06	8182	DefluviitaleaceaeUCG011	TRUE	reported	rw4NC2	0.2604	textfile	0.002469837	20.25328671
14	97116904	rs11160353	A	T	-0.069175564	0.014728505	2.70E-06	9234	Desulfovibrio	TRUE	reported	QDBP5U	0.508	textfile	0.002383208	22.05433627
8	105462047	rs2853179	T	C	0.081197078	0.017423443	2.42E-06	8949	Desulfovibrio	TRUE	reported	QDBP5U	0.2485	textfile	0.002420949	21.71279643
2	198089911	rs16863365	G	A	0.109402491	0.022696375	1.79E-06	8776	Desulfovibrio	TRUE	reported	QDBP5U	0.1173	textfile	0.002640563	23.22963836
1	68664315	rs12031543	C	T	-0.127184982	0.028188722	6.55E-06	8855	Desulfovibrio	TRUE	reported	QDBP5U	0.0755	textfile	0.002293692	20.35273524
3	67478973	rs13066142	A	G	0.11914059	0.025089055	3.79E-06	9241	Desulfovibrio	TRUE	reported	QDBP5U	0.0934	textfile	0.002434296	22.54534537
13	64264446	rs2590913	A	G	0.154495517	0.033939625	6.65E-06	7225	Desulfovibrio	TRUE	reported	QDBP5U	0.0726	textfile	0.002859803	20.71559723
10	130170270	rs2032031	G	A	-0.065493057	0.014868084	9.14E-06	9241	Desulfovibrio	TRUE	reported	QDBP5U	0.4732	textfile	0.002095321	19.39931981
8	57972916	rs72647089	G	T	-0.10659436	0.023933668	8.30E-06	8985	Desulfovibrio	TRUE	reported	QDBP5U	0.1064	textfile	0.002202795	19.83139413
5	52653978	rs7729080	A	C	-0.070286961	0.015769108	9.96E-06	9241	Desulfovibrio	TRUE	reported	QDBP5U	0.2893	textfile	0.002145278	19.86283692
18	13447995	rs4797774	A	G	0.21258194	0.04700444	5.64E-06	3476	Desulfovibrio	TRUE	reported	QDBP5U	0.0686	textfile	0.005849883	20.44207631
5	139410687	rs6580353	C	T	0.0770979	0.016973529	4.94E-06	9241	Desulfovibrio	TRUE	reported	QDBP5U	0.2604	textfile	0.002227682	20.62750883
8	138295725	rs11166701	A	G	-0.065530102	0.013186	5.51E-07	11720	Dialister	TRUE	reported	oRh75T	0.5159	textfile	0.002102876	24.69343205
11	10967286	rs517089	A	T	0.076227029	0.017041108	5.14E-06	11988	Dialister	TRUE	reported	oRh75T	0.169	textfile	0.001666293	20.00552108
10	23199653	rs4747450	A	C	0.066850856	0.014768536	5.84E-06	11987	Dialister	TRUE	reported	oRh75T	0.2664	textfile	0.001706423	20.48644412
16	9336862	rs2314294	C	T	0.086593192	0.019371895	8.08E-06	11339	Dialister	TRUE	reported	oRh75T	0.1183	textfile	0.001759073	19.97775513
11	92267129	rs4753063	A	G	-0.059629704	0.013005185	4.86E-06	11989	Dialister	TRUE	reported	oRh75T	0.4414	textfile	0.001750445	21.01937321
7	150890034	rs2435610	C	A	0.064713149	0.014331424	5.93E-06	11984	Dialister	TRUE	reported	oRh75T	0.2604	textfile	0.001698503	20.38608822
4	23294359	rs10938938	A	G	-0.077351446	0.017091491	7.37E-06	11401	Dialister	TRUE	reported	oRh75T	0.1938	textfile	0.001793307	20.47862565
14	102458052	rs10138457	C	T	-0.113053794	0.026193253	7.88E-06	10968	Dialister	TRUE	reported	oRh75T	0.0716	textfile	0.001695614	18.62568253
15	32955095	rs11071887	C	T	0.066240302	0.014631484	5.91E-06	11989	Dialister	TRUE	reported	oRh75T	0.2634	textfile	0.001706644	20.49252056
3	45809449	rs764177	A	C	-0.060145359	0.013536587	9.61E-06	11988	Dialister	TRUE	reported	oRh75T	0.338	textfile	0.001644086	19.73846577
9	25447080	rs76680460	A	G	-0.16129611	0.036433211	8.19E-06	7176	Dialister	TRUE	reported	oRh75T	0.0477	textfile	0.002723867	19.59439404
1	172809633	rs75416973	G	A	0.072722304	0.016450983	9.46E-06	11402	Dialister	TRUE	reported	oRh75T	0.2256	textfile	0.001710909	19.53778569
8	127905865	rs13279148	A	G	0.071530899	0.015087753	2.25E-06	17605	Dorea	TRUE	reported	IbZfTq	0.166	textfile	0.001275111	22.47443958
8	15768657	rs62503162	G	A	-0.09740913	0.019437924	7.47E-07	16210	Dorea	TRUE	reported	IbZfTq	0.0875	textfile	0.001546836	25.10995665
6	116078810	rs12216169	A	T	0.088172222	0.019368315	5.33E-06	16086	Dorea	TRUE	reported	IbZfTq	0.0835	textfile	0.001286686	20.72172518
6	25078050	rs73729431	T	C	-0.137450296	0.029998324	3.17E-06	9596	Dorea	TRUE	reported	IbZfTq	0.0606	textfile	0.002183022	20.98972992
17	70733523	rs4793307	T	C	0.057416514	0.012247163	4.01E-06	17600	Dorea	TRUE	reported	IbZfTq	0.2455	textfile	0.001247234	21.9762339
16	81803497	rs11150408	G	T	0.04882539	0.010906337	7.06E-06	17215	Dorea	TRUE	reported	IbZfTq	0.4453	textfile	0.001162843	20.03932658
3	6826520	rs345219	G	T	-0.049736844	0.011262081	8.80E-06	17215	Dorea	TRUE	reported	IbZfTq	0.3757	textfile	0.001131672	19.5015313
9	106815466	rs62583469	A	T	-0.063413594	0.014222695	5.78E-06	16819	Dorea	TRUE	reported	IbZfTq	0.1988	textfile	0.001180559	19.87692839
6	74605806	rs3005511	G	A	0.051612659	0.011285226	5.29E-06	17610	Dorea	TRUE	reported	IbZfTq	0.336	textfile	0.001186362	20.91426607
4	60992340	rs1899291	T	C	0.069721719	0.015028462	4.57E-06	17609	Dorea	TRUE	reported	IbZfTq	0.1282	textfile	0.001220793	21.52076957
11	8729057	rs3752849	A	G	0.16384587	0.036607992	7.68E-06	5322	Dorea	TRUE	reported	IbZfTq	0.0328	textfile	0.00374984	20.02423556
7	154978183	rs12537781	C	T	-0.055544008	0.012522298	9.15E-06	17608	Dorea	TRUE	reported	IbZfTq	0.2296	textfile	0.001116121	19.67238486
2	45453805	rs3851328	G	T	-0.107774251	0.023652669	4.18E-06	5147	Eggerthella	TRUE	reported	yKJNFr	0.2664	textfile	0.004017605	20.75395699
7	38335954	rs2240838	G	A	0.098058185	0.01976528	7.36E-07	5147	Eggerthella	TRUE	reported	yKJNFr	0.502	textfile	0.004759219	24.60327634
21	29778032	rs2223081	A	G	0.102571659	0.022110762	3.89E-06	5147	Eggerthella	TRUE	reported	yKJNFr	0.2922	textfile	0.004163716	21.51188904
1	9136139	rs112205261	C	T	-0.188617927	0.040361319	3.35E-06	5036	Eggerthella	TRUE	reported	yKJNFr	0.0577	textfile	0.004317877	21.83045198
17	17098213	rs4985746	A	G	0.110522311	0.024765265	5.71E-06	4906	Eggerthella	TRUE	reported	yKJNFr	0.1789	textfile	0.004043216	19.90842318
11	102461599	rs1784446	A	G	0.090772774	0.019809579	5.23E-06	5147	Eggerthella	TRUE	reported	yKJNFr	0.4423	textfile	0.004062922	20.98900883
20	55647869	rs76663501	T	C	0.175349437	0.03785764	4.83E-06	4814	Eggerthella	TRUE	reported	yKJNFr	0.0815	textfile	0.004436745	21.44476103
2	141337454	rs6430926	T	C	0.08797364	0.019712748	8.37E-06	5147	Eggerthella	TRUE	reported	yKJNFr	0.5139	textfile	0.0038546	19.90865907
4	70483957	rs2877457	A	G	-0.093486043	0.021020752	9.03E-06	5083	Eggerthella	TRUE	reported	yKJNFr	0.8678	textfile	0.003876059	19.77088753
3	20807454	rs13070736	C	A	-0.12133107	0.027202382	7.62E-06	5147	Eggerthella	TRUE	reported	yKJNFr	0.1571	textfile	0.003850353	19.88663909
15	65691324	rs67490567	C	T	0.108494846	0.024545741	8.94E-06	5083	Eggerthella	TRUE	reported	yKJNFr	0.1978	textfile	0.00382895	19.52967526
8	50822676	rs3812426	A	G	0.106447316	0.0224159	2.72E-06	5583	Eisenbergiella	TRUE	reported	PZLgHE	0.2078	textfile	0.004022896	22.54246771
15	53375201	rs1508033	C	A	0.091545961	0.019578652	3.23E-06	5580	Eisenbergiella	TRUE	reported	PZLgHE	0.3499	textfile	0.003902836	21.85531696
11	124764527	rs12278566	A	T	-0.121064706	0.025165804	1.65E-06	5582	Eisenbergiella	TRUE	reported	PZLgHE	0.175	textfile	0.004128828	23.13437917
15	36178565	rs2683098	T	C	0.107318939	0.022515029	2.24E-06	5582	Eisenbergiella	TRUE	reported	PZLgHE	0.2237	textfile	0.00405372	22.71182714
17	53367641	rs11079158	C	T	0.100626785	0.022546032	7.35E-06	5582	Eisenbergiella	TRUE	reported	PZLgHE	0.2197	textfile	0.003555904	19.91275364
8	55330814	rs13258851	G	A	0.137001443	0.030212434	7.75E-06	5583	Eisenbergiella	TRUE	reported	PZLgHE	0.0855	textfile	0.003669565	20.55527284
2	19973210	rs12710729	A	C	0.089338392	0.019906928	9.84E-06	5583	Eisenbergiella	TRUE	reported	PZLgHE	0.3708	textfile	0.003594482	20.13317056
10	109417101	rs12257723	C	A	-0.095274183	0.021156892	8.85E-06	5582	Eisenbergiella	TRUE	reported	PZLgHE	0.339	textfile	0.003619778	20.27174324
21	21610254	rs4462860	A	G	0.093907092	0.020110429	4.16E-06	5460	Eisenbergiella	TRUE	reported	PZLgHE	0.3439	textfile	0.003977686	21.79691322
11	24001840	rs11027642	T	C	0.129005538	0.028484392	4.92E-06	5583	Eisenbergiella	TRUE	reported	PZLgHE	0.1243	textfile	0.003660518	20.50440536
4	189060431	rs11938607	C	T	0.097812525	0.021663562	8.22E-06	5583	Eisenbergiella	TRUE	reported	PZLgHE	0.2634	textfile	0.003638134	20.37856488
3	111419486	rs1553971	G	T	0.120964524	0.026305423	5.27E-06	5583	Eisenbergiella	TRUE	reported	PZLgHE	0.161	textfile	0.003773254	21.13829047
4	127336602	rs11098863	A	T	-0.096600831	0.016267701	3.06E-09	7524	Enterorhabdus	TRUE	reported	LAQR99	0.4821	textfile	0.004664767	35.25282356
10	20280612	rs7923280	T	A	0.086001907	0.016914834	5.24E-07	7524	Enterorhabdus	TRUE	reported	LAQR99	0.3946	textfile	0.003424067	25.84432572
2	19611953	rs114731706	G	T	0.182308046	0.038229783	2.17E-06	5956	Enterorhabdus	TRUE	reported	LAQR99	0.0835	textfile	0.00380363	22.73328257
11	62174193	rs3017103	G	A	0.098089701	0.020899456	2.94E-06	7524	Enterorhabdus	TRUE	reported	LAQR99	0.1899	textfile	0.002919164	22.0222354
12	69515102	rs73331712	C	T	0.261989512	0.055123019	4.85E-06	3109	Enterorhabdus	TRUE	reported	LAQR99	0.0427	textfile	0.00721335	22.5747188
2	236439879	rs77655283	A	G	0.132987641	0.029830551	5.88E-06	7494	Enterorhabdus	TRUE	reported	LAQR99	0.0686	textfile	0.002645063	19.86936993
6	37567189	rs9470637	T	A	-0.075551295	0.016626296	5.70E-06	7524	Enterorhabdus	TRUE	reported	LAQR99	0.4026	textfile	0.002736868	20.64321674
19	35863028	rs424715	C	T	0.081874254	0.017485462	4.41E-06	7524	Enterorhabdus	TRUE	reported	LAQR99	0.5537	textfile	0.002905548	21.91921641
8	113109756	rs10098492	C	T	0.132323148	0.029368842	6.41E-06	7361	Enterorhabdus	TRUE	reported	LAQR99	0.0905	textfile	0.002750205	20.29457593
7	89709883	rs2051957	T	C	0.084329062	0.018986405	8.90E-06	7524	Enterorhabdus	TRUE	reported	LAQR99	0.2346	textfile	0.002615069	19.72212084
17	10177708	rs7221249	G	A	0.083986052	0.01427414	4.31E-09	9781	Erysipelatoclostridium	TRUE	reported	alD11O	0.5467	textfile	0.003526929	34.61191341
1	42333631	rs710230	C	T	0.143381274	0.028151388	6.33E-07	9016	Erysipelatoclostridium	TRUE	reported	alD11O	0.0865	textfile	0.002868954	25.93515833
4	25446787	rs4697572	G	A	-0.081063643	0.016330822	7.59E-07	9779	Erysipelatoclostridium	TRUE	reported	alD11O	0.2455	textfile	0.002513326	24.63470253
11	121876913	rs58236560	T	G	-0.11115688	0.023442572	2.16E-06	9368	Erysipelatoclostridium	TRUE	reported	alD11O	0.1372	textfile	0.002394276	22.47860955
9	90586043	rs622418	G	A	-0.066805108	0.014322449	3.68E-06	9783	Erysipelatoclostridium	TRUE	reported	alD11O	0.5109	textfile	0.002218952	21.75183811
5	77815056	rs17804233	C	T	-0.066291401	0.014420319	4.59E-06	9783	Erysipelatoclostridium	TRUE	reported	alD11O	0.4821	textfile	0.002155537	21.12885167
2	34595533	rs1434153	A	G	-0.06845264	0.01524432	6.85E-06	9662	Erysipelatoclostridium	TRUE	reported	alD11O	0.3211	textfile	0.002082533	20.15924963
5	34892042	rs340991	G	A	-0.074048187	0.015889138	3.75E-06	9781	Erysipelatoclostridium	TRUE	reported	alD11O	0.2982	textfile	0.00221555	21.71397573
8	38780606	rs6474512	C	A	0.067014995	0.014320143	3.02E-06	9783	Erysipelatoclostridium	TRUE	reported	alD11O	0.4513	textfile	0.002233604	21.89578242
13	46372065	rs9590927	A	G	-0.064600302	0.014347949	6.39E-06	9782	Erysipelatoclostridium	TRUE	reported	alD11O	0.494	textfile	0.002068058	20.26752008
1	167818597	rs61806970	T	C	0.142547998	0.032068815	9.09E-06	8644	Erysipelatoclostridium	TRUE	reported	alD11O	0.0646	textfile	0.002280605	19.7540401
19	55857777	rs45480394	G	T	-0.068713443	0.015183535	7.66E-06	9604	Erysipelatoclostridium	TRUE	reported	alD11O	0.3618	textfile	0.002127945	20.47609564
11	36871523	rs2901723	A	C	0.064133865	0.014429456	8.79E-06	9662	Erysipelatoclostridium	TRUE	reported	alD11O	0.503	textfile	0.002040426	19.75081446
17	71411325	rs34528142	G	C	-0.087555073	0.019555627	6.13E-06	9604	Erysipelatoclostridium	TRUE	reported	alD11O	0.171	textfile	0.002082867	20.04142862
10	36394609	rs16936671	T	C	-0.096802556	0.021788273	6.04E-06	9488	Erysipelatoclostridium	TRUE	reported	alD11O	0.1362	textfile	0.002076112	19.73497049
6	24292185	rs3804326	G	A	0.141469838	0.033635154	9.85E-06	7028	Erysipelatoclostridium	TRUE	reported	alD11O	0.0676	textfile	0.00251083	17.68549698
10	125628540	rs28568391	G	A	-0.058391081	0.011874052	6.42E-07	14544	ErysipelotrichaceaeUCG003	TRUE	reported	LZfMPM	0.4493	textfile	0.00165993	24.17883875
8	91660344	rs11994308	T	C	0.115417413	0.024250252	1.33E-06	13558	ErysipelotrichaceaeUCG003	TRUE	reported	LZfMPM	0.0696	textfile	0.001667975	22.64884635
15	86522244	rs76502207	C	T	0.14484376	0.028992913	6.41E-07	10740	ErysipelotrichaceaeUCG003	TRUE	reported	LZfMPM	0.0905	textfile	0.002318481	24.95370202
18	46614602	rs10164067	G	T	-0.103260131	0.021240502	1.13E-06	14427	ErysipelotrichaceaeUCG003	TRUE	reported	LZfMPM	0.0746	textfile	0.001635494	23.63064556
16	4076830	rs8053479	G	A	-0.083821185	0.018650912	5.83E-06	13813	ErysipelotrichaceaeUCG003	TRUE	reported	LZfMPM	0.1412	textfile	0.001460108	20.19503239
7	33684926	rs17798136	A	G	0.15881755	0.034767431	3.24E-06	7421	ErysipelotrichaceaeUCG003	TRUE	reported	LZfMPM	0.0616	textfile	0.002803948	20.86098064
18	43034126	rs59104037	G	A	-0.095126261	0.020474209	4.48E-06	14848	ErysipelotrichaceaeUCG003	TRUE	reported	LZfMPM	0.0815	textfile	0.001451736	21.58380931
19	57828980	rs11666127	G	A	-0.07191871	0.016137058	7.90E-06	13813	ErysipelotrichaceaeUCG003	TRUE	reported	LZfMPM	0.171	textfile	0.001435896	19.85967543
6	24220160	rs62403464	C	T	-0.073174326	0.015651572	3.44E-06	14899	ErysipelotrichaceaeUCG003	TRUE	reported	LZfMPM	0.164	textfile	0.001464899	21.85461796
4	113256737	rs59068084	G	T	0.056477243	0.012022387	3.12E-06	14544	ErysipelotrichaceaeUCG003	TRUE	reported	LZfMPM	0.4215	textfile	0.001515037	22.06509838
7	20554814	rs73074432	T	C	0.072153999	0.016437785	9.99E-06	14217	ErysipelotrichaceaeUCG003	TRUE	reported	LZfMPM	0.166	textfile	0.001353437	19.26518161
11	7765096	rs4758231	T	G	-0.05517544	0.012204675	6.55E-06	14890	ErysipelotrichaceaeUCG003	TRUE	reported	LZfMPM	0.3499	textfile	0.00137072	20.43529083
16	80167277	rs74988980	A	G	-0.133141406	0.034857439	8.64E-06	5944	ErysipelotrichaceaeUCG003	TRUE	reported	LZfMPM	0.0437	textfile	0.002448454	14.58442082
2	175403951	rs75949021	C	T	-0.16966706	0.037423793	3.58E-06	6721	ErysipelotrichaceaeUCG003	TRUE	reported	LZfMPM	0.0457	textfile	0.003048874	20.54803057
5	32345671	rs6875357	T	C	0.165673441	0.035383116	6.70E-06	7034	ErysipelotrichaceaeUCG003	TRUE	reported	LZfMPM	0.0467	textfile	0.003107132	21.91745494
14	47935928	rs79396538	G	C	0.084814752	0.019114638	8.63E-06	13750	ErysipelotrichaceaeUCG003	TRUE	reported	LZfMPM	0.1034	textfile	0.001429837	19.68554619
10	873148	rs12251396	G	A	-0.070539949	0.015876598	9.52E-06	14211	ErysipelotrichaceaeUCG003	TRUE	reported	LZfMPM	0.1938	textfile	0.001387164	19.73759678
7	31136897	rs2267739	C	G	0.115505392	0.02376277	1.42E-06	11853	Escherichia.Shigella	TRUE	reported	jr2jbg	0.0855	textfile	0.001989378	23.62311186
11	134774845	rs1154904	G	A	-0.061337641	0.01306443	3.04E-06	12002	Escherichia.Shigella	TRUE	reported	jr2jbg	0.4642	textfile	0.001833254	22.03945534
21	39324484	rs73208162	G	A	-0.119295648	0.024838994	2.19E-06	11073	Escherichia.Shigella	TRUE	reported	jr2jbg	0.0586	textfile	0.002078797	23.06230778
7	140678199	rs113513883	G	A	0.172283306	0.038041024	5.28E-06	6280	Escherichia.Shigella	TRUE	reported	jr2jbg	0.0577	textfile	0.003255414	20.50423904
17	14173290	rs7502686	C	G	-0.136383738	0.030257643	5.90E-06	9990	Escherichia.Shigella	TRUE	reported	jr2jbg	0.0626	textfile	0.002029585	20.31271792
2	236515155	rs57024273	C	T	0.062617236	0.013991866	9.70E-06	11853	Escherichia.Shigella	TRUE	reported	jr2jbg	0.3181	textfile	0.001686845	20.02457253
13	23253392	rs113127095	G	A	0.151009395	0.032343436	3.33E-06	8433	Escherichia.Shigella	TRUE	reported	jr2jbg	0.0517	textfile	0.002578293	21.7937819
10	69394914	rs117092367	T	A	0.11736182	0.026453289	9.65E-06	10304	Escherichia.Shigella	TRUE	reported	jr2jbg	0.0885	textfile	0.0019066	19.67931698
16	3750623	rs112767262	C	T	0.073296333	0.01635886	8.21E-06	11771	Escherichia.Shigella	TRUE	reported	jr2jbg	0.1958	textfile	0.00170257	20.07172219
3	3173016	rs11706043	A	T	0.07565695	0.016415509	5.87E-06	12001	Escherichia.Shigella	TRUE	reported	jr2jbg	0.1571	textfile	0.001766866	21.23814416
9	136179347	rs592299	C	T	-0.059200433	0.012948643	4.77E-06	11995	Escherichia.Shigella	TRUE	reported	jr2jbg	0.4682	textfile	0.001739582	20.89916006
7	128054100	rs4731451	A	G	-0.060988547	0.013515708	7.47E-06	12001	Escherichia.Shigella	TRUE	reported	jr2jbg	0.3718	textfile	0.001693812	20.35853742
16	77711641	rs35555519	G	C	0.101975959	0.022288306	4.92E-06	12002	Escherichia.Shigella	TRUE	reported	jr2jbg	0.1143	textfile	0.001741129	20.92999413
5	79863544	rs118526	A	C	-0.059440114	0.013598005	8.00E-06	11853	Escherichia.Shigella	TRUE	reported	jr2jbg	0.3926	textfile	0.001609463	19.10449497
1	48961903	rs2798105	G	A	-0.100850689	0.02220448	8.25E-06	11296	Escherichia.Shigella	TRUE	reported	jr2jbg	0.1183	textfile	0.001822886	20.6252697
10	94185213	rs112617308	C	T	-0.170873361	0.036284397	2.38E-06	4001	Eubacteriumbrachygroup	TRUE	reported	01mRV1	0.0795	textfile	0.005512387	22.166226
22	26922534	rs9613196	A	T	-0.238718472	0.052856104	4.99E-06	3004	Eubacteriumbrachygroup	TRUE	reported	01mRV1	0.0765	textfile	0.006744393	20.38414613
5	17460096	rs62348779	C	T	-0.201480569	0.043286015	3.78E-06	3827	Eubacteriumbrachygroup	TRUE	reported	01mRV1	0.0815	textfile	0.005629385	21.65429762
10	22892667	rs2913110	T	C	0.105143062	0.022941973	4.56E-06	4001	Eubacteriumbrachygroup	TRUE	reported	01mRV1	0.3777	textfile	0.005222245	20.99339006
4	184628931	rs4862235	A	G	0.104806298	0.022575135	3.73E-06	4000	Eubacteriumbrachygroup	TRUE	reported	01mRV1	0.4443	textfile	0.00535945	21.54253806
2	218237281	rs12151423	G	A	0.101328627	0.022732445	9.27E-06	3854	Eubacteriumbrachygroup	TRUE	reported	01mRV1	0.4791	textfile	0.005128934	19.85850685
4	6856564	rs73199919	C	T	-0.236716837	0.053133485	8.16E-06	3008	Eubacteriumbrachygroup	TRUE	reported	01mRV1	0.0567	textfile	0.006555225	19.83502861
11	80236833	rs6591893	A	G	0.108225435	0.024031859	7.34E-06	3999	Eubacteriumbrachygroup	TRUE	reported	01mRV1	0.3479	textfile	0.005045865	20.27060446
22	48190598	rs720439	G	A	-0.111927002	0.025125245	7.03E-06	4001	Eubacteriumbrachygroup	TRUE	reported	01mRV1	0.2515	textfile	0.004935507	19.83498953
4	144665178	rs13139592	C	T	-0.145996616	0.032719209	7.97E-06	3842	Eubacteriumbrachygroup	TRUE	reported	01mRV1	0.1223	textfile	0.005155583	19.90003532
14	23060552	rs1384962	G	A	0.120888267	0.026626427	6.99E-06	4001	Eubacteriumbrachygroup	TRUE	reported	01mRV1	0.2107	textfile	0.005125571	20.60275789
7	31085162	rs17159861	T	C	0.096222758	0.016838828	1.04E-08	17380	Eubacteriumcoprostanoligenesgroup	TRUE	reported	Pj4fO2	0.1332	textfile	0.001875283	32.64990366
7	16380806	rs9648214	C	T	-0.082871942	0.016430987	2.52E-07	17379	Eubacteriumcoprostanoligenesgroup	TRUE	reported	Pj4fO2	0.1183	textfile	0.001461597	25.43535217
1	200638489	rs115325767	C	G	0.078332188	0.017471885	2.62E-06	16555	Eubacteriumcoprostanoligenesgroup	TRUE	reported	Pj4fO2	0.0934	textfile	0.001212676	20.09779899
15	36911598	rs12906958	T	C	-0.053315925	0.011593477	4.35E-06	17380	Eubacteriumcoprostanoligenesgroup	TRUE	reported	Pj4fO2	0.3022	textfile	0.00121537	21.14640478
15	86440997	rs4076415	G	T	0.051515202	0.011029435	1.99E-06	16960	Eubacteriumcoprostanoligenesgroup	TRUE	reported	Pj4fO2	0.4006	textfile	0.001284636	21.81288408
3	127139574	rs6762473	A	C	0.052158365	0.011235251	4.26E-06	17377	Eubacteriumcoprostanoligenesgroup	TRUE	reported	Pj4fO2	0.3569	textfile	0.001238709	21.54926314
10	2215931	rs10444197	G	A	-0.050582278	0.011345529	5.98E-06	17380	Eubacteriumcoprostanoligenesgroup	TRUE	reported	Pj4fO2	0.3678	textfile	0.001142355	19.87455079
10	84506096	rs2644213	A	G	0.053884526	0.012124458	9.86E-06	17380	Eubacteriumcoprostanoligenesgroup	TRUE	reported	Pj4fO2	0.2366	textfile	0.001135169	19.74938256
3	113794507	rs11720857	T	C	0.063077578	0.014448482	9.26E-06	16960	Eubacteriumcoprostanoligenesgroup	TRUE	reported	Pj4fO2	0.1769	textfile	0.001122514	19.05699219
7	73306506	rs4717831	T	A	0.078678267	0.017403801	9.18E-06	16854	Eubacteriumcoprostanoligenesgroup	TRUE	reported	Pj4fO2	0.1193	textfile	0.001211134	20.43477294
15	97869293	rs62024432	T	C	-0.076969763	0.017210135	7.50E-06	17271	Eubacteriumcoprostanoligenesgroup	TRUE	reported	Pj4fO2	0.1252	textfile	0.001156782	19.99960658
3	81595477	rs76898927	A	G	0.12305502	0.026637491	4.79E-06	12197	Eubacteriumcoprostanoligenesgroup	TRUE	reported	Pj4fO2	0.0477	textfile	0.001746625	21.33736625
7	33603146	rs1020520	G	T	-0.059070472	0.013292872	8.89E-06	17371	Eubacteriumcoprostanoligenesgroup	TRUE	reported	Pj4fO2	0.2038	textfile	0.001135494	19.74482315
12	32713919	rs11052069	C	T	0.047783175	0.01078333	9.38E-06	17380	Eubacteriumcoprostanoligenesgroup	TRUE	reported	Pj4fO2	0.4344	textfile	0.001128507	19.63334369
2	50797401	rs79895140	C	T	-0.06410167	0.014115288	8.62E-06	16139	Eubacteriumcoprostanoligenesgroup	TRUE	reported	Pj4fO2	0.2167	textfile	0.001276227	20.62079484
16	81820486	rs4583233	C	A	0.067020477	0.012812178	2.84E-07	14327	Eubacteriumeligensgroup	TRUE	reported	WdR6ch	0.334	textfile	0.001906273	27.35952013
10	83092007	rs265534	G	T	-0.056375608	0.01201272	2.27E-06	14776	Eubacteriumeligensgroup	TRUE	reported	WdR6ch	0.4553	textfile	0.001488319	22.02120204
2	115197171	rs72839198	G	C	0.155658995	0.037561222	3.14E-06	4926	Eubacteriumeligensgroup	TRUE	reported	WdR6ch	0.0557	textfile	0.003474267	17.16693075
14	39301409	rs74606150	G	C	-0.196453545	0.042564951	4.25E-06	5381	Eubacteriumeligensgroup	TRUE	reported	WdR6ch	0.0457	textfile	0.003943089	21.29384136
6	70956815	rs6923695	G	T	0.103267603	0.02295245	4.87E-06	12891	Eubacteriumeligensgroup	TRUE	reported	WdR6ch	0.0567	textfile	0.001567841	20.23963622
2	110260993	rs56080211	T	C	0.123092697	0.028274315	9.14E-06	10699	Eubacteriumeligensgroup	TRUE	reported	WdR6ch	0.0557	textfile	0.001768351	18.94956336
14	77619186	rs158115	C	G	0.091527053	0.019061087	9.74E-06	14678	Eubacteriumeligensgroup	TRUE	reported	WdR6ch	0.0924	textfile	0.001568394	23.05390144
13	107563458	rs2200429	G	A	-0.088882459	0.019847898	5.30E-06	14761	Eubacteriumeligensgroup	TRUE	reported	WdR6ch	0.0736	textfile	0.001356743	20.0513795
11	31098691	rs182318	A	G	-0.082494113	0.019561497	8.40E-06	14777	Eubacteriumeligensgroup	TRUE	reported	WdR6ch	0.0775	textfile	0.001202079	17.78209671
7	51365152	rs12719051	G	A	0.091662637	0.020818348	7.12E-06	12799	Eubacteriumeligensgroup	TRUE	reported	WdR6ch	0.1004	textfile	0.001512373	19.38314773
2	71145246	rs3771393	T	C	0.130842344	0.026667104	7.38E-07	3792	Eubacteriumfissicatenagroup	TRUE	reported	3oHTIB	0.2843	textfile	0.00630853	24.06111745
8	5433699	rs2733072	A	G	0.109644168	0.022830587	1.49E-06	3833	Eubacteriumfissicatenagroup	TRUE	reported	3oHTIB	0.4652	textfile	0.00598126	23.05208776
11	115165111	rs7104872	A	G	0.138611743	0.029190553	2.73E-06	3829	Eubacteriumfissicatenagroup	TRUE	reported	3oHTIB	0.1779	textfile	0.005854369	22.53660603
7	73043561	rs151257695	G	A	0.209509779	0.045484723	3.10E-06	3587	Eubacteriumfissicatenagroup	TRUE	reported	3oHTIB	0.0805	textfile	0.005880102	21.20485364
18	45753272	rs11876297	C	T	0.131469398	0.028171203	2.67E-06	3396	Eubacteriumfissicatenagroup	TRUE	reported	3oHTIB	0.2157	textfile	0.006372276	21.76620483
6	39940437	rs6934739	G	A	0.111463384	0.025278805	9.75E-06	3831	Eubacteriumfissicatenagroup	TRUE	reported	3oHTIB	0.2952	textfile	0.005049411	19.43231708
14	89484373	rs10147907	G	T	0.172262807	0.039600983	8.27E-06	3833	Eubacteriumfissicatenagroup	TRUE	reported	3oHTIB	0.0686	textfile	0.004912399	18.91230436
3	39604954	rs1768152	C	T	0.139488571	0.031618584	8.70E-06	3590	Eubacteriumfissicatenagroup	TRUE	reported	3oHTIB	0.1372	textfile	0.005392	19.45137927
10	96758467	rs11818408	A	G	0.10585035	0.023711404	8.20E-06	3590	Eubacteriumfissicatenagroup	TRUE	reported	3oHTIB	0.4771	textfile	0.005520412	19.91718962
4	111885431	rs13116360	C	T	0.154124445	0.029718533	2.94E-07	10323	Eubacteriumhalliigroup	TRUE	reported	CgTbLq	0.0626	textfile	0.002598677	26.8908273
3	110283389	rs949971	G	T	-0.054016364	0.011610071	3.29E-06	16566	Eubacteriumhalliigroup	TRUE	reported	CgTbLq	0.3837	textfile	0.001304957	21.64355122
1	34308917	rs10798999	T	C	0.060166074	0.012675245	2.61E-06	16561	Eubacteriumhalliigroup	TRUE	reported	CgTbLq	0.2157	textfile	0.001358669	22.52880672
7	148856720	rs60254196	G	A	-0.052283163	0.011186491	2.70E-06	16238	Eubacteriumhalliigroup	TRUE	reported	CgTbLq	0.5408	textfile	0.001343444	21.84149992
7	100635375	rs10808115	C	A	-0.050474741	0.010992248	4.42E-06	16566	Eubacteriumhalliigroup	TRUE	reported	CgTbLq	0.4781	textfile	0.001271174	21.08253165
15	62014160	rs74018587	T	C	0.208942799	0.043821974	3.70E-06	3039	Eubacteriumhalliigroup	TRUE	reported	CgTbLq	0.0368	textfile	0.007425121	22.71878181
3	23663416	rs6550770	C	T	-0.198087408	0.044354487	4.82E-06	4279	Eubacteriumhalliigroup	TRUE	reported	CgTbLq	0.0517	textfile	0.004639559	19.93588742
11	58040621	rs10501370	T	C	-0.115588894	0.025248889	5.42E-06	13824	Eubacteriumhalliigroup	TRUE	reported	CgTbLq	0.0527	textfile	0.001513757	20.95486408
19	49214274	rs281379	G	A	-0.049952328	0.011215293	9.33E-06	16130	Eubacteriumhalliigroup	TRUE	reported	CgTbLq	0.4602	textfile	0.00122835	19.83519094
11	123789877	rs78056098	T	G	-0.050741114	0.011375822	8.29E-06	16568	Eubacteriumhalliigroup	TRUE	reported	CgTbLq	0.3608	textfile	0.001199398	19.89308018
3	195238086	rs138531890	G	A	0.153138471	0.034945641	5.43E-06	7710	Eubacteriumhalliigroup	TRUE	reported	CgTbLq	0.0537	textfile	0.002484551	19.19861538
3	64664456	rs28584818	G	A	0.126115364	0.026862747	4.43E-06	11095	Eubacteriumhalliigroup	TRUE	reported	CgTbLq	0.0686	textfile	0.001982649	22.03722182
11	11771637	rs117748144	C	T	-0.126581958	0.028711955	7.86E-06	10861	Eubacteriumhalliigroup	TRUE	reported	CgTbLq	0.0427	textfile	0.001786371	19.43292179
1	104524676	rs17474256	A	G	0.081080509	0.018457309	9.45E-06	16460	Eubacteriumhalliigroup	TRUE	reported	CgTbLq	0.1233	textfile	0.001171002	19.29493955
18	48384463	rs630939	T	C	-0.050891423	0.011435211	9.16E-06	16238	Eubacteriumhalliigroup	TRUE	reported	CgTbLq	0.3996	textfile	0.001218257	19.80374657
4	183709536	rs17074066	C	T	-0.081398624	0.018927232	9.35E-06	15804	Eubacteriumhalliigroup	TRUE	reported	CgTbLq	0.0915	textfile	0.00116892	18.4928981
14	52185888	rs34297067	G	A	-0.186906548	0.034147492	6.60E-08	3271	Eubacteriumnodatumgroup	TRUE	reported	ysdnb1	0.1392	textfile	0.009075932	29.94096515
9	28245518	rs113893692	T	C	-0.18510716	0.040357325	5.76E-06	3195	Eubacteriumnodatumgroup	TRUE	reported	ysdnb1	0.0984	textfile	0.006541548	21.02469668
9	96597985	rs77910827	T	C	0.201788441	0.041356826	9.05E-07	3271	Eubacteriumnodatumgroup	TRUE	reported	ysdnb1	0.1034	textfile	0.007225505	23.79208722
10	9659749	rs61841040	T	G	0.160621141	0.034160929	3.56E-06	3295	Eubacteriumnodatumgroup	TRUE	reported	ysdnb1	0.166	textfile	0.00666479	22.09440899
1	34529736	rs9425984	C	T	-0.130233832	0.029234653	7.21E-06	3294	Eubacteriumnodatumgroup	TRUE	reported	ysdnb1	0.2386	textfile	0.005988521	19.83297975
7	64894137	rs10263623	T	C	0.193495904	0.043902338	8.91E-06	3080	Eubacteriumnodatumgroup	TRUE	reported	ysdnb1	0.1044	textfile	0.006267395	19.41270965
10	61322015	rs11006576	G	A	-0.110167094	0.024592963	7.99E-06	3295	Eubacteriumnodatumgroup	TRUE	reported	ysdnb1	0.5129	textfile	0.006053266	20.0548018
1	171060821	rs7880204	C	T	-0.125453808	0.027530312	6.84E-06	3294	Eubacteriumnodatumgroup	TRUE	reported	ysdnb1	0.2475	textfile	0.006264589	20.75303675
4	94712747	rs6818880	G	A	-0.110080596	0.024596445	7.83E-06	3291	Eubacteriumnodatumgroup	TRUE	reported	ysdnb1	0.4553	textfile	0.00604942	20.01763839
7	135052348	rs10458299	C	T	-0.187752781	0.041969011	8.37E-06	3271	Eubacteriumnodatumgroup	TRUE	reported	ysdnb1	0.0805	textfile	0.006081149	20.00090592
8	4954912	rs7827125	T	C	0.122299815	0.027133143	7.17E-06	3294	Eubacteriumnodatumgroup	TRUE	reported	ysdnb1	0.2823	textfile	0.006129956	20.30428115
12	94515340	rs12423772	T	G	0.140979641	0.029502889	2.63E-06	5321	Eubacteriumoxidoreducensgroup	TRUE	reported	HMkehi	0.1501	textfile	0.004272979	22.82550746
4	37526679	rs2973294	T	G	0.092355871	0.019543871	2.39E-06	5378	Eubacteriumoxidoreducensgroup	TRUE	reported	HMkehi	0.4205	textfile	0.004135114	22.32267811
16	86480355	rs34561138	A	G	0.216145345	0.04599197	2.51E-06	4186	Eubacteriumoxidoreducensgroup	TRUE	reported	HMkehi	0.0586	textfile	0.005248595	22.07599106
5	106882394	rs440215	T	C	0.093276592	0.019529391	1.65E-06	5377	Eubacteriumoxidoreducensgroup	TRUE	reported	HMkehi	0.4622	textfile	0.004224636	22.80375606
4	187905399	rs1425962	C	G	0.090610394	0.020061232	7.32E-06	5321	Eubacteriumoxidoreducensgroup	TRUE	reported	HMkehi	0.3429	textfile	0.003819317	20.39283232
1	195064019	rs12129908	A	C	0.08932725	0.019833287	5.80E-06	5377	Eubacteriumoxidoreducensgroup	TRUE	reported	HMkehi	0.4473	textfile	0.003758401	20.27761942
15	93006765	rs35398954	G	A	-0.090140156	0.017460171	5.40E-07	16621	Eubacteriumrectalegroup	TRUE	reported	UbPJxb	0.1213	textfile	0.001600983	26.64939539
12	20066025	rs117151453	C	G	-0.113140609	0.02435414	1.84E-06	13908	Eubacteriumrectalegroup	TRUE	reported	UbPJxb	0.0507	textfile	0.001549364	21.57888332
18	37703874	rs16960159	G	C	-0.156595964	0.03362338	4.10E-06	8334	Eubacteriumrectalegroup	TRUE	reported	UbPJxb	0.0477	textfile	0.002595948	21.68573619
2	125553155	rs314726	C	T	0.052882354	0.010948624	1.38E-06	16966	Eubacteriumrectalegroup	TRUE	reported	UbPJxb	0.4573	textfile	0.001373176	23.32659159
1	234530370	rs10797540	G	A	0.050317907	0.010838946	3.53E-06	17350	Eubacteriumrectalegroup	TRUE	reported	UbPJxb	0.4344	textfile	0.001240602	21.54869466
7	121281238	rs10248854	A	C	-0.052782677	0.01134635	4.21E-06	17348	Eubacteriumrectalegroup	TRUE	reported	UbPJxb	0.3598	textfile	0.00124589	21.63816267
1	170900221	rs3980709	T	A	-0.062270145	0.014057159	6.86E-06	17340	Eubacteriumrectalegroup	TRUE	reported	UbPJxb	0.161	textfile	0.00113038	19.62070233
11	8129537	rs2884897	G	A	-0.129363699	0.028902068	6.44E-06	10813	Eubacteriumrectalegroup	TRUE	reported	UbPJxb	0.0527	textfile	0.001849341	20.03026453
11	98523638	rs10892089	G	C	-0.063552174	0.014007233	6.22E-06	17351	Eubacteriumrectalegroup	TRUE	reported	UbPJxb	0.1968	textfile	0.001184995	20.58287506
1	116082909	rs143694765	C	T	0.087002523	0.01977896	9.75E-06	15124	Eubacteriumrectalegroup	TRUE	reported	UbPJxb	0.0944	textfile	0.001277718	19.34636488
9	129425745	rs59427698	G	A	-0.057603509	0.013085337	5.37E-06	16613	Eubacteriumrectalegroup	TRUE	reported	UbPJxb	0.2028	textfile	0.001165128	19.37652025
9	92013419	rs62547233	G	A	0.0536319	0.012020063	9.90E-06	17347	Eubacteriumrectalegroup	TRUE	reported	UbPJxb	0.3072	textfile	0.001146332	19.9059468
5	121182996	rs2116427	G	A	0.091146051	0.018235307	4.67E-07	7739	Eubacteriumruminantiumgroup	TRUE	reported	9ky4Bg	0.2565	textfile	0.003217844	24.97682999
22	25303055	rs139749	T	C	-0.084543927	0.017179078	8.59E-07	7314	Eubacteriumruminantiumgroup	TRUE	reported	9ky4Bg	0.3419	textfile	0.00330046	24.21287643
10	129037453	rs72836424	T	C	-0.139824589	0.030068963	2.62E-06	7314	Eubacteriumruminantiumgroup	TRUE	reported	9ky4Bg	0.0954	textfile	0.002947767	21.61779623
9	130980937	rs2229917	G	A	0.153537929	0.032392215	2.16E-06	7050	Eubacteriumruminantiumgroup	TRUE	reported	9ky4Bg	0.0666	textfile	0.003176721	22.46088395
14	52219066	rs10131724	C	A	-0.199832279	0.041457713	2.39E-06	5071	Eubacteriumruminantiumgroup	TRUE	reported	9ky4Bg	0.0636	textfile	0.004560807	23.22465519
5	33897589	rs16891896	A	G	-0.174787011	0.039057268	2.38E-06	4753	Eubacteriumruminantiumgroup	TRUE	reported	9ky4Bg	0.0586	textfile	0.004195857	20.01851229
8	138626268	rs7000472	G	A	-0.076228208	0.016523022	4.07E-06	7739	Eubacteriumruminantiumgroup	TRUE	reported	9ky4Bg	0.3618	textfile	0.002742678	21.27846164
2	201610645	rs13025464	C	T	-0.073707715	0.016378577	6.97E-06	7738	Eubacteriumruminantiumgroup	TRUE	reported	9ky4Bg	0.3827	textfile	0.002610416	20.24702795
2	71247578	rs2418654	T	C	-0.074887891	0.016585161	6.17E-06	7314	Eubacteriumruminantiumgroup	TRUE	reported	9ky4Bg	0.4781	textfile	0.002779841	20.38285686
1	197978281	rs6676699	T	G	-0.088812364	0.019644717	6.38E-06	7708	Eubacteriumruminantiumgroup	TRUE	reported	9ky4Bg	0.2217	textfile	0.002644622	20.43349219
12	63306003	rs73139629	C	A	-0.115097848	0.024790941	5.36E-06	7314	Eubacteriumruminantiumgroup	TRUE	reported	9ky4Bg	0.1322	textfile	0.00293843	21.54912359
22	48749548	rs112375806	A	T	0.143141085	0.029375749	5.82E-06	7123	Eubacteriumruminantiumgroup	TRUE	reported	9ky4Bg	0.1074	textfile	0.003322328	23.7371593
9	2539358	rs606117	G	A	0.083324266	0.018055987	4.82E-06	7263	Eubacteriumruminantiumgroup	TRUE	reported	9ky4Bg	0.332	textfile	0.002923566	21.29025794
6	130030114	rs57340348	C	T	-0.097942933	0.021216595	4.93E-06	7314	Eubacteriumruminantiumgroup	TRUE	reported	9ky4Bg	0.2147	textfile	0.002905202	21.30473186
1	3044181	rs2817174	T	C	-0.073430579	0.016368685	7.87E-06	7710	Eubacteriumruminantiumgroup	TRUE	reported	9ky4Bg	0.4294	textfile	0.002603393	20.11933496
1	88523399	rs10923018	A	G	0.072643786	0.016092406	6.80E-06	7739	Eubacteriumruminantiumgroup	TRUE	reported	9ky4Bg	0.4722	textfile	0.002626202	20.37242628
15	61289622	rs11637981	T	G	-0.073257996	0.016088796	5.44E-06	7718	Eubacteriumruminantiumgroup	TRUE	reported	9ky4Bg	0.4841	textfile	0.002679126	20.72766706
12	30360954	rs17519472	T	C	0.10780414	0.023398378	4.70E-06	7710	Eubacteriumruminantiumgroup	TRUE	reported	9ky4Bg	0.1541	textfile	0.002745686	21.22201999
6	11953633	rs209813	A	G	-0.103488116	0.023639057	9.23E-06	7264	Eubacteriumruminantiumgroup	TRUE	reported	9ky4Bg	0.166	textfile	0.002631482	19.16024517
20	2308307	rs6048195	T	A	-0.060359432	0.011657994	2.50E-07	14839	Eubacteriumventriosumgroup	TRUE	reported	27G2qb	0.4791	textfile	0.001803243	26.80304277
20	50140919	rs73615400	C	T	-0.095630317	0.01934276	9.54E-07	15146	Eubacteriumventriosumgroup	TRUE	reported	27G2qb	0.0905	textfile	0.001611224	24.43976158
3	190223732	rs57199565	C	T	0.078339435	0.01602571	7.97E-07	14913	Eubacteriumventriosumgroup	TRUE	reported	27G2qb	0.2406	textfile	0.001599801	23.89285522
13	98785900	rs11617697	G	A	-0.143348528	0.028624073	7.22E-07	11497	Eubacteriumventriosumgroup	TRUE	reported	27G2qb	0.0477	textfile	0.002176671	25.07541099
8	114445055	rs16884680	T	G	-0.090642843	0.019190901	1.74E-06	15289	Eubacteriumventriosumgroup	TRUE	reported	27G2qb	0.1074	textfile	0.001457015	22.30588553
18	22460785	rs12964517	A	G	0.058719806	0.012345332	2.07E-06	15289	Eubacteriumventriosumgroup	TRUE	reported	27G2qb	0.3161	textfile	0.001477551	22.62074119
12	52423996	rs876734	T	C	-0.061869648	0.013253231	2.89E-06	14913	Eubacteriumventriosumgroup	TRUE	reported	27G2qb	0.2893	textfile	0.001459192	21.78981186
14	44975510	rs3809430	C	T	-0.054817114	0.011842566	3.55E-06	15287	Eubacteriumventriosumgroup	TRUE	reported	27G2qb	0.3479	textfile	0.00139962	21.42317911
16	60348381	rs72783037	A	C	0.065892572	0.014374684	6.55E-06	15286	Eubacteriumventriosumgroup	TRUE	reported	27G2qb	0.1869	textfile	0.001372732	21.00968309
4	126371814	rs73849225	C	T	0.097571148	0.022438827	5.21E-06	14573	Eubacteriumventriosumgroup	TRUE	reported	27G2qb	0.0795	textfile	0.001295778	18.90527116
13	51938576	rs9316536	G	T	-0.081711077	0.018312095	7.84E-06	15289	Eubacteriumventriosumgroup	TRUE	reported	27G2qb	0.1362	textfile	0.001300593	19.9080619
14	51960625	rs35179274	T	C	-0.062726329	0.013785975	5.76E-06	15287	Eubacteriumventriosumgroup	TRUE	reported	27G2qb	0.2435	textfile	0.00135243	20.69988554
1	147291928	rs78250280	A	G	0.074976242	0.016440448	3.36E-06	14835	Eubacteriumventriosumgroup	TRUE	reported	27G2qb	0.1491	textfile	0.001399987	20.79512413
1	109398264	rs66746423	T	C	0.0751501	0.016497843	6.11E-06	14578	Eubacteriumventriosumgroup	TRUE	reported	27G2qb	0.1561	textfile	0.001421311	20.74651746
2	203661779	rs6704822	G	A	0.073917922	0.016670495	6.62E-06	15289	Eubacteriumventriosumgroup	TRUE	reported	27G2qb	0.1163	textfile	0.001284297	19.65828818
3	107736434	rs13082419	T	C	-0.071552205	0.016136969	9.56E-06	14501	Eubacteriumventriosumgroup	TRUE	reported	27G2qb	0.17	textfile	0.001353991	19.65813129
3	171895485	rs66830358	A	T	0.052875209	0.011797227	6.87E-06	14913	Eubacteriumventriosumgroup	TRUE	reported	27G2qb	0.4175	textfile	0.001345224	20.08565991
20	57995506	rs17830032	A	G	-0.160597431	0.031051453	2.39E-07	9527	Eubacteriumxylanophilumgroup	TRUE	reported	kuGrR9	0.0537	textfile	0.00279988	26.74374056
7	43566344	rs13239072	A	G	0.068742734	0.014272832	1.82E-06	13307	Eubacteriumxylanophilumgroup	TRUE	reported	kuGrR9	0.2753	textfile	0.00174019	23.19359371
17	66689958	rs79582700	G	C	-0.095167651	0.019996897	2.41E-06	13256	Eubacteriumxylanophilumgroup	TRUE	reported	kuGrR9	0.1074	textfile	0.001705688	22.64581571
19	8255478	rs12980122	G	C	-0.108273525	0.023825715	5.02E-06	12039	Eubacteriumxylanophilumgroup	TRUE	reported	kuGrR9	0.0845	textfile	0.00171245	20.64811989
16	84790559	rs2012708	G	A	0.057320248	0.012690502	6.53E-06	13306	Eubacteriumxylanophilumgroup	TRUE	reported	kuGrR9	0.3638	textfile	0.001530896	20.39826484
11	131009660	rs2213117	G	T	0.087779736	0.018901228	4.21E-06	12878	Eubacteriumxylanophilumgroup	TRUE	reported	kuGrR9	0.161	textfile	0.001671989	21.56458123
14	73181783	rs10140184	C	A	0.057679453	0.01259899	4.96E-06	12930	Eubacteriumxylanophilumgroup	TRUE	reported	kuGrR9	0.4125	textfile	0.001618337	20.95577018
1	22627266	rs10917203	C	A	0.061263327	0.013091688	3.15E-06	12930	Eubacteriumxylanophilumgroup	TRUE	reported	kuGrR9	0.335	textfile	0.001690738	21.89488392
16	73696771	rs112176119	T	C	-0.113455468	0.024576196	3.33E-06	12199	Eubacteriumxylanophilumgroup	TRUE	reported	kuGrR9	0.0646	textfile	0.001743971	21.30837582
9	130498120	rs1999224	T	G	-0.094905143	0.020350281	3.75E-06	13309	Eubacteriumxylanophilumgroup	TRUE	reported	kuGrR9	0.0885	textfile	0.001631489	21.74569965
4	87891938	rs75586835	G	A	-0.114497555	0.026345472	9.39E-06	12550	Eubacteriumxylanophilumgroup	TRUE	reported	kuGrR9	0.0666	textfile	0.001502739	18.88474978
1	246780557	rs4654122	G	C	0.055350808	0.012358794	7.20E-06	13309	Eubacteriumxylanophilumgroup	TRUE	reported	kuGrR9	0.4394	textfile	0.001504861	20.05535986
12	83502773	rs12320842	G	C	0.094832958	0.016396224	7.57E-09	17638	Faecalibacterium	TRUE	reported	xaem9O	0.1322	textfile	0.001893035	33.44888594
6	131587157	rs6910935	G	A	0.134863869	0.027703163	1.38E-06	12640	Faecalibacterium	TRUE	reported	xaem9O	0.0537	textfile	0.001871423	23.69538639
14	64044097	rs1271565	T	C	-0.057625117	0.011964928	1.30E-06	17638	Faecalibacterium	TRUE	reported	xaem9O	0.2724	textfile	0.001313359	23.19285511
16	6099863	rs75499067	T	C	0.227584711	0.046552213	1.76E-06	4526	Faecalibacterium	TRUE	reported	xaem9O	0.0636	textfile	0.005252954	23.88985684
13	53567017	rs9536330	C	T	-0.048317039	0.01079702	5.33E-06	18082	Faecalibacterium	TRUE	reported	xaem9O	0.4085	textfile	0.001106282	20.02372188
15	47404021	rs28376661	G	C	0.05048173	0.010936797	3.66E-06	18087	Faecalibacterium	TRUE	reported	xaem9O	0.3738	textfile	0.00117655	21.30296884
1	245267339	rs10927394	T	G	-0.232262107	0.051236432	7.02E-06	3495	Faecalibacterium	TRUE	reported	xaem9O	0.0268	textfile	0.005845286	20.5376321
2	37125235	rs114946999	T	C	-0.086156499	0.018960043	5.70E-06	15673	Faecalibacterium	TRUE	reported	xaem9O	0.0984	textfile	0.00131575	20.64629103
1	111036827	rs79656633	C	T	0.145630704	0.032301873	8.14E-06	9080	Faecalibacterium	TRUE	reported	xaem9O	0.1054	textfile	0.002233539	20.32145542
10	128614990	rs61875484	G	C	0.081795263	0.018369023	9.18E-06	16718	Faecalibacterium	TRUE	reported	xaem9O	0.0905	textfile	0.001184636	19.82586973
1	14201546	rs12753492	C	A	0.064130474	0.014993333	8.80E-06	17525	Faecalibacterium	TRUE	reported	xaem9O	0.1491	textfile	0.001042849	18.29291646
21	39027901	rs2835874	C	T	-0.086635636	0.019649581	7.54E-06	17567	Faecalibacterium	TRUE	reported	xaem9O	0.0696	textfile	0.001105372	19.43735284
8	38593645	rs11776390	C	T	-0.078353971	0.017183046	6.40E-06	16718	Faecalibacterium	TRUE	reported	xaem9O	0.0895	textfile	0.001242217	20.79072998
3	3556826	rs9852893	G	C	0.065783419	0.012905622	3.88E-07	14184	FamilyXIIIAD3011group	TRUE	reported	x7AH37	0.2565	textfile	0.001828443	25.97848286
20	4618639	rs62200412	T	C	-0.080085132	0.016383437	5.80E-07	13661	FamilyXIIIAD3011group	TRUE	reported	x7AH37	0.171	textfile	0.001746033	23.89077237
1	240694163	rs16840310	G	A	-0.060805195	0.012214901	6.75E-07	14201	FamilyXIIIAD3011group	TRUE	reported	x7AH37	0.3718	textfile	0.001741909	24.77652037
1	192019835	rs72730932	A	C	-0.089955866	0.017710652	6.89E-07	13102	FamilyXIIIAD3011group	TRUE	reported	x7AH37	0.164	textfile	0.00196516	25.79428983
15	58683697	rs16940167	T	C	0.073255157	0.015989797	3.91E-06	14201	FamilyXIIIAD3011group	TRUE	reported	x7AH37	0.169	textfile	0.001475809	20.98598514
7	28603985	rs17156849	A	G	-0.112890921	0.024529236	4.19E-06	13352	FamilyXIIIAD3011group	TRUE	reported	x7AH37	0.0626	textfile	0.001583854	21.17799965
16	16006242	rs62029761	G	A	0.128752725	0.027600154	3.89E-06	9655	FamilyXIIIAD3011group	TRUE	reported	x7AH37	0.0676	textfile	0.002248846	21.75704341
4	38917830	rs11736617	A	G	-0.075949337	0.017210081	9.02E-06	13778	FamilyXIIIAD3011group	TRUE	reported	x7AH37	0.1203	textfile	0.001411505	19.47238218
12	18127597	rs12812672	C	T	-0.096065015	0.020828023	2.56E-06	13565	FamilyXIIIAD3011group	TRUE	reported	x7AH37	0.0736	textfile	0.001565792	21.27014223
6	32695336	rs9276029	G	A	-0.081138392	0.018566861	8.93E-06	13566	FamilyXIIIAD3011group	TRUE	reported	x7AH37	0.168	textfile	0.001405766	19.09465296
15	40047706	rs12911842	T	A	-0.081197635	0.018333544	6.91E-06	14125	FamilyXIIIAD3011group	TRUE	reported	x7AH37	0.1243	textfile	0.001386765	19.61247579
5	14159925	rs149302	C	T	-0.064563538	0.014322495	7.48E-06	14192	FamilyXIIIAD3011group	TRUE	reported	x7AH37	0.2127	textfile	0.00142979	20.31777189
3	29811865	rs9837139	G	A	0.10752022	0.024048177	8.71E-06	13527	FamilyXIIIAD3011group	TRUE	reported	x7AH37	0.0815	textfile	0.001475615	19.98718997
9	136678954	rs739451	T	C	0.064958894	0.014753414	7.88E-06	14197	FamilyXIIIAD3011group	TRUE	reported	x7AH37	0.1759	textfile	0.00136365	19.38344615
2	74195551	rs11126423	T	C	0.090439883	0.019630134	5.91E-06	13735	FamilyXIIIAD3011group	TRUE	reported	x7AH37	0.1133	textfile	0.001543029	21.22316883
3	188224096	rs1426266	C	T	-0.066552114	0.013715073	1.25E-06	12751	FamilyXIIIUCG001	TRUE	reported	DVpMwN	0.2962	textfile	0.00184324	23.54286715
1	85228325	rs12049454	C	T	-0.064729775	0.013406537	1.17E-06	12748	FamilyXIIIUCG001	TRUE	reported	DVpMwN	0.3012	textfile	0.001825322	23.30809704
1	183503664	rs3842897	A	G	-0.112639326	0.024275096	5.20E-06	12407	FamilyXIIIUCG001	TRUE	reported	DVpMwN	0.0646	textfile	0.001732361	21.5272313
15	25151194	rs116979587	A	T	-0.121678937	0.02608207	3.05E-06	11989	FamilyXIIIUCG001	TRUE	reported	DVpMwN	0.0706	textfile	0.001812074	21.76076875
6	76598635	rs62414802	T	C	-0.061190403	0.013456987	4.29E-06	12750	FamilyXIIIUCG001	TRUE	reported	DVpMwN	0.2982	textfile	0.001619038	20.67296773
21	45153079	rs2276529	G	C	-0.075940605	0.016509926	5.36E-06	12748	FamilyXIIIUCG001	TRUE	reported	DVpMwN	0.1859	textfile	0.001656897	21.15386277
17	33761027	rs112362903	G	A	-0.149047048	0.033327141	7.88E-06	8579	FamilyXIIIUCG001	TRUE	reported	DVpMwN	0.0427	textfile	0.002325962	19.99628812
17	78223817	rs8076666	G	A	0.088655005	0.019809411	8.02E-06	12265	FamilyXIIIUCG001	TRUE	reported	DVpMwN	0.1362	textfile	0.001630374	20.02592515
11	94681786	rs7119679	A	G	-0.080908465	0.017478204	3.52E-06	12445	FamilyXIIIUCG001	TRUE	reported	DVpMwN	0.1501	textfile	0.001718907	21.42518228
3	45479090	rs76463770	G	A	0.193129687	0.04198659	3.77E-06	5651	FamilyXIIIUCG001	TRUE	reported	DVpMwN	0.0517	textfile	0.003730169	21.15062128
1	77887835	rs12030302	G	A	-0.069227582	0.013746695	5.61E-07	10805	Flavonifractor	TRUE	reported	weQQtE	0.4911	textfile	0.002341633	25.35603535
10	32381186	rs806808	C	T	0.0667272	0.013655748	1.18E-06	10801	Flavonifractor	TRUE	reported	weQQtE	0.4761	textfile	0.002205727	23.87230626
11	44849689	rs34066017	G	A	0.076429405	0.015978927	1.52E-06	10705	Flavonifractor	TRUE	reported	weQQtE	0.2455	textfile	0.002132612	22.87412946
1	237351354	rs11811696	C	T	-0.116062715	0.024101172	2.07E-06	10221	Flavonifractor	TRUE	reported	weQQtE	0.1103	textfile	0.002263766	23.18590913
16	6696929	rs11642826	C	G	0.146860461	0.032519094	6.65E-06	8151	Flavonifractor	TRUE	reported	weQQtE	0.0636	textfile	0.002495955	20.39042752
5	168218403	rs114873521	T	C	-0.130066614	0.029408684	7.13E-06	9156	Flavonifractor	TRUE	reported	weQQtE	0.0765	textfile	0.002131807	19.55625147
2	50201547	rs6761463	C	G	-0.083391953	0.018459615	8.11E-06	10805	Flavonifractor	TRUE	reported	weQQtE	0.165	textfile	0.001885206	20.40434225
1	102287083	rs12038887	G	C	0.094271903	0.021164606	9.37E-06	10583	Flavonifractor	TRUE	reported	weQQtE	0.1093	textfile	0.001871208	19.83636456
1	24927625	rs4378146	C	A	-0.061669056	0.012525884	7.20E-07	17384	Fusicatenibacter	TRUE	reported	uw5VZo	0.2416	textfile	0.001392397	24.23638524
5	29595000	rs62353480	G	A	-0.070139694	0.014558884	1.57E-06	16119	Fusicatenibacter	TRUE	reported	uw5VZo	0.171	textfile	0.001437833	23.20693012
3	64252803	rs704418	C	T	0.073912422	0.015107283	7.77E-07	16626	Fusicatenibacter	TRUE	reported	uw5VZo	0.1859	textfile	0.001437638	23.93370114
8	15360718	rs2132128	A	G	-0.07719139	0.016034448	1.08E-06	17370	Fusicatenibacter	TRUE	reported	uw5VZo	0.165	textfile	0.00133245	23.1728632
18	10370596	rs206581	G	A	-0.056833856	0.012789397	8.96E-06	17384	Fusicatenibacter	TRUE	reported	uw5VZo	0.2087	textfile	0.001134675	19.7453183
2	226649570	rs62187631	C	T	-0.07105711	0.015924014	4.55E-06	16522	Fusicatenibacter	TRUE	reported	uw5VZo	0.1402	textfile	0.001203717	19.90936562
10	112177119	rs2025938	A	G	-0.096729791	0.020542557	2.99E-06	15626	Fusicatenibacter	TRUE	reported	uw5VZo	0.0765	textfile	0.001416928	22.16949964
10	120447429	rs3303	C	T	-0.095365713	0.020406992	3.94E-06	16877	Fusicatenibacter	TRUE	reported	uw5VZo	0.0765	textfile	0.001292319	21.83610042
9	130371107	rs2039204	A	T	-0.04974145	0.010794137	3.94E-06	17383	Fusicatenibacter	TRUE	reported	uw5VZo	0.4314	textfile	0.00122013	21.2329871
15	88353215	rs8028026	G	A	-0.079214582	0.018050473	8.06E-06	16522	Fusicatenibacter	TRUE	reported	uw5VZo	0.0915	textfile	0.001164299	19.2566408
17	70721782	rs1864685	C	A	-0.049479928	0.010810494	4.96E-06	17374	Fusicatenibacter	TRUE	reported	uw5VZo	0.4652	textfile	0.001204326	20.94676932
2	5532793	rs792108	C	T	-0.050834518	0.011384326	8.50E-06	16978	Fusicatenibacter	TRUE	reported	uw5VZo	0.3539	textfile	0.001173023	19.93662225
7	148856720	rs60254196	G	A	-0.049242701	0.010936491	5.47E-06	16978	Fusicatenibacter	TRUE	reported	uw5VZo	0.5408	textfile	0.001192677	20.27106702
17	70697344	rs9905659	A	G	-0.06161703	0.013657585	7.31E-06	17384	Fusicatenibacter	TRUE	reported	uw5VZo	0.1879	textfile	0.001169488	20.35184277
16	73821805	rs8063430	C	T	-0.104026455	0.022216952	4.93E-06	15552	Fusicatenibacter	TRUE	reported	uw5VZo	0.0596	textfile	0.001407734	21.92112332
20	25257001	rs6515626	A	G	0.141575028	0.031355872	7.29E-06	7796	Fusicatenibacter	TRUE	reported	uw5VZo	0.0616	textfile	0.002608132	20.38093531
21	42681392	rs10439674	G	A	-0.057212907	0.013000675	7.68E-06	17381	Fusicatenibacter	TRUE	reported	uw5VZo	0.2018	textfile	0.001113007	19.36449734
20	55937366	rs167879	T	C	-0.065954324	0.014876261	5.87E-06	16542	Fusicatenibacter	TRUE	reported	uw5VZo	0.167	textfile	0.001186848	19.65379767
12	58658311	rs73103914	G	A	-0.059732424	0.013445773	8.30E-06	17384	Fusicatenibacter	TRUE	reported	uw5VZo	0.1779	textfile	0.001133982	19.73325607
3	187450354	rs76287110	T	A	-0.242964921	0.046617731	1.67E-07	3483	Gordonibacter	TRUE	reported	fwJbry	0.0706	textfile	0.007738514	27.14785001
12	29024534	rs7294633	T	C	0.128670034	0.024994637	3.44E-07	3723	Gordonibacter	TRUE	reported	fwJbry	0.3509	textfile	0.007067856	26.48669737
17	10148653	rs7220558	T	A	0.116884144	0.02348337	6.71E-07	3723	Gordonibacter	TRUE	reported	fwJbry	0.4324	textfile	0.006610236	24.76036152
7	47144505	rs71545975	G	A	-0.153972004	0.033891756	7.04E-06	3556	Gordonibacter	TRUE	reported	fwJbry	0.173	textfile	0.00577059	20.62771112
4	8142607	rs35042269	A	C	-0.180292677	0.040329634	8.11E-06	3595	Gordonibacter	TRUE	reported	fwJbry	0.1889	textfile	0.005528421	19.97404111
4	136768501	rs72714787	A	C	0.181404779	0.037710172	1.43E-06	3723	Gordonibacter	TRUE	reported	fwJbry	0.1044	textfile	0.006177266	23.12847869
7	136937189	rs322296	A	G	0.178689528	0.037721957	4.02E-06	3595	Gordonibacter	TRUE	reported	fwJbry	0.1193	textfile	0.006203096	22.42684014
1	83136096	rs72939513	G	A	-0.213989639	0.049059194	7.98E-06	3435	Gordonibacter	TRUE	reported	fwJbry	0.0537	textfile	0.005508319	19.01479893
1	210628449	rs3765837	G	T	-0.190728517	0.043360843	7.17E-06	3556	Gordonibacter	TRUE	reported	fwJbry	0.0785	textfile	0.005411498	19.33710711
2	30158494	rs13412653	C	A	0.107597447	0.023922776	8.61E-06	3723	Gordonibacter	TRUE	reported	fwJbry	0.3539	textfile	0.005404237	20.2184299
7	129433205	rs117347059	C	G	-0.128261008	0.028512264	9.17E-06	3684	Gordonibacter	TRUE	reported	fwJbry	0.2068	textfile	0.00546295	20.22507063
17	52957210	rs16955299	A	G	-0.196422874	0.043353771	6.37E-06	3572	Gordonibacter	TRUE	reported	fwJbry	0.0835	textfile	0.005713869	20.51573708
9	88787144	rs4596722	G	A	0.102908274	0.023157103	9.06E-06	3723	Gordonibacter	TRUE	reported	fwJbry	0.4761	textfile	0.005276446	19.73780101
7	18970607	rs768830	A	G	0.149852407	0.033331454	7.76E-06	3723	Gordonibacter	TRUE	reported	fwJbry	0.1292	textfile	0.00539976	20.20159001
12	131024079	rs61934597	T	C	-0.172494533	0.038856681	8.37E-06	3684	Gordonibacter	TRUE	reported	fwJbry	0.0755	textfile	0.00532087	19.6962442
6	129224488	rs12191680	G	C	0.106544332	0.020032321	1.47E-07	9115	Haemophilus	TRUE	reported	1EBbmS	0.165	textfile	0.003093825	28.28152617
6	55448491	rs9382510	T	C	-0.093521046	0.017264852	7.12E-08	9117	Haemophilus	TRUE	reported	1EBbmS	0.2455	textfile	0.003208083	29.33578419
13	36104947	rs9574096	T	A	-0.073637529	0.015522726	2.18E-06	9118	Haemophilus	TRUE	reported	1EBbmS	0.3618	textfile	0.002462024	22.49920309
10	94306385	rs76022354	T	C	0.244637568	0.050550437	1.83E-06	3618	Haemophilus	TRUE	reported	1EBbmS	0.0328	textfile	0.006431698	23.4075704
16	48742489	rs111582866	A	G	-0.124265408	0.026016016	1.27E-06	8370	Haemophilus	TRUE	reported	1EBbmS	0.1014	textfile	0.002718387	22.80946745
17	64535013	rs9895850	C	T	-0.192956876	0.041675519	2.14E-06	4592	Haemophilus	TRUE	reported	1EBbmS	0.0497	textfile	0.004646585	21.42739112
12	115493337	rs35509	A	G	0.128248955	0.026877911	2.01E-06	8430	Haemophilus	TRUE	reported	1EBbmS	0.0785	textfile	0.002693504	22.76216572
9	105650242	rs78909003	C	T	-0.246255715	0.050392389	1.67E-06	3559	Haemophilus	TRUE	reported	1EBbmS	0.0497	textfile	0.006665158	23.86704312
6	8350917	rs9328464	C	T	0.072309489	0.014879949	1.42E-06	9119	Haemophilus	TRUE	reported	1EBbmS	0.492	textfile	0.002582957	23.60980609
22	26891808	rs4822728	C	T	0.070586099	0.015138761	3.48E-06	9119	Haemophilus	TRUE	reported	1EBbmS	0.4374	textfile	0.002378353	21.73513896
11	9951672	rs10840326	G	C	-0.067738403	0.015146258	7.37E-06	8888	Haemophilus	TRUE	reported	1EBbmS	0.4433	textfile	0.002245323	19.99684316
13	85114550	rs12876183	A	T	0.074920105	0.016710973	9.62E-06	9110	Haemophilus	TRUE	reported	1EBbmS	0.2753	textfile	0.002201495	20.0954586
9	78752170	rs10781340	A	G	0.094891501	0.020322072	4.32E-06	9037	Haemophilus	TRUE	reported	1EBbmS	0.166	textfile	0.002406843	21.79829494
7	24360361	rs56310940	C	G	-0.108393321	0.024705186	7.23E-06	9119	Haemophilus	TRUE	reported	1EBbmS	0.0825	textfile	0.002106521	19.24569139
6	163603171	rs761624	G	C	0.095980128	0.017953732	1.38E-07	7706	Holdemanella	TRUE	reported	PMV6aa	0.3082	textfile	0.003695017	28.57198744
6	4148609	rs607782	C	T	-0.08542142	0.017251511	7.19E-07	7456	Holdemanella	TRUE	reported	PMV6aa	0.3817	textfile	0.003277537	24.51110003
10	4494630	rs75764681	C	T	-0.283102607	0.059899873	1.94E-06	3003	Holdemanella	TRUE	reported	PMV6aa	0.0626	textfile	0.007383497	22.32269349
19	15020095	rs73011279	C	T	-0.096166927	0.019933645	1.36E-06	7456	Holdemanella	TRUE	reported	PMV6aa	0.2078	textfile	0.003111849	23.26813166
9	105004835	rs4541991	C	T	-0.092733374	0.019443459	2.10E-06	7657	Holdemanella	TRUE	reported	PMV6aa	0.2356	textfile	0.002961953	22.74110761
7	14728950	rs1830029	G	C	-0.095409594	0.021093039	5.35E-06	7456	Holdemanella	TRUE	reported	PMV6aa	0.1799	textfile	0.00273659	20.45451865
4	71000791	rs12513188	A	G	0.090390629	0.019527621	4.65E-06	7700	Holdemanella	TRUE	reported	PMV6aa	0.2217	textfile	0.002774921	21.42078271
10	125021315	rs12415649	C	G	0.083938435	0.019056694	7.88E-06	7662	Holdemanella	TRUE	reported	PMV6aa	0.2376	textfile	0.002525726	19.39604687
1	65153340	rs1926302	A	G	-0.107971755	0.023142056	7.50E-06	7702	Holdemanella	TRUE	reported	PMV6aa	0.1531	textfile	0.0028183	21.76224235
13	50932063	rs17586763	C	T	-0.227284509	0.051013457	7.72E-06	3817	Holdemanella	TRUE	reported	PMV6aa	0.0179	textfile	0.005173629	19.84004012
19	43851935	rs8113760	A	G	0.078998984	0.017340046	4.62E-06	7456	Holdemanella	TRUE	reported	PMV6aa	0.3519	textfile	0.002776063	20.75037789
8	138623633	rs34187114	A	C	-0.104505235	0.022600956	5.13E-06	7704	Holdemanella	TRUE	reported	PMV6aa	0.166	textfile	0.002767595	21.3751762
3	85392882	rs35228298	A	G	0.093483215	0.020288588	7.30E-06	7456	Holdemanella	TRUE	reported	PMV6aa	0.2465	textfile	0.002839376	21.22497228
19	7668225	rs62113381	C	T	-0.105447171	0.023202912	5.54E-06	7310	Holdemanella	TRUE	reported	PMV6aa	0.159	textfile	0.002817359	20.64743245
11	18768068	rs1867876	C	T	0.084291862	0.016219181	2.74E-07	9109	Holdemania	TRUE	reported	ieA7r1	0.2942	textfile	0.002956357	27.00337628
6	105737322	rs9500080	T	C	0.092676436	0.01788862	4.09E-07	9106	Holdemania	TRUE	reported	ieA7r1	0.2346	textfile	0.002938861	26.83425623
20	3839754	rs6133067	C	T	0.091082873	0.017856087	5.17E-07	8863	Holdemania	TRUE	reported	ieA7r1	0.3111	textfile	0.002927164	26.01374354
12	39589195	rs150096134	A	T	0.162139279	0.033208945	2.38E-06	6906	Holdemania	TRUE	reported	ieA7r1	0.0626	textfile	0.00343988	23.83090511
14	102553414	rs41438744	G	C	-0.124870498	0.02701295	2.44E-06	8839	Holdemania	TRUE	reported	ieA7r1	0.0726	textfile	0.002411703	21.36374481
5	77388406	rs77293403	G	A	0.164556483	0.034177476	1.77E-06	7585	Holdemania	TRUE	reported	ieA7r1	0.0457	textfile	0.003046977	23.17584055
10	129908282	rs80149660	T	C	-0.23298738	0.051918311	6.04E-06	3283	Holdemania	TRUE	reported	ieA7r1	0.0586	textfile	0.006096729	20.12607259
13	81685543	rs116500994	T	G	-0.137550456	0.029338596	2.34E-06	8432	Holdemania	TRUE	reported	ieA7r1	0.0517	textfile	0.002600065	21.97568391
17	76443497	rs55888180	G	C	0.128670991	0.028279464	5.89E-06	8464	Holdemania	TRUE	reported	ieA7r1	0.0875	textfile	0.002439958	20.69742396
5	106209093	rs4146507	T	C	0.079488043	0.017700231	7.23E-06	9108	Holdemania	TRUE	reported	ieA7r1	0.2217	textfile	0.002209338	20.16277842
15	93110222	rs111745969	G	A	0.120676888	0.026578103	3.71E-06	8233	Holdemania	TRUE	reported	ieA7r1	0.0795	textfile	0.00249779	20.61079483
8	123973840	rs113593397	G	A	-0.128934656	0.028252607	9.36E-06	8296	Holdemania	TRUE	reported	ieA7r1	0.1024	textfile	0.002504175	20.82176588
10	115332413	rs10885477	C	T	-0.13513664	0.030189444	8.60E-06	8690	Holdemania	TRUE	reported	ieA7r1	0.0616	textfile	0.002300467	20.03254141
13	70856516	rs9529719	C	T	0.074037972	0.016049433	5.97E-06	9107	Holdemania	TRUE	reported	ieA7r1	0.325	textfile	0.002331313	21.27621036
3	60615680	rs967319	C	T	0.078863839	0.017674402	8.38E-06	9108	Holdemania	TRUE	reported	ieA7r1	0.2465	textfile	0.002181198	19.90540466
7	38292857	rs12701617	G	A	-0.066061737	0.014942681	9.52E-06	9106	Holdemania	TRUE	reported	ieA7r1	0.4583	textfile	0.002141825	19.5410327
7	63323145	rs73139538	A	G	-0.148593595	0.032746911	7.77E-06	8095	Holdemania	TRUE	reported	ieA7r1	0.0527	textfile	0.002537111	20.58506256
17	26789271	rs11080063	A	G	-0.066523819	0.014983728	6.67E-06	9103	Holdemania	TRUE	reported	ieA7r1	0.4662	textfile	0.002160681	19.70693927
11	77901287	rs901099	G	T	-0.127180025	0.025092403	6.53E-07	3647	Howardella	TRUE	reported	XZF0Br	0.3121	textfile	0.0069947	25.67527284
18	43206985	rs1484873	G	A	-0.227831171	0.046335026	2.56E-06	3608	Howardella	TRUE	reported	XZF0Br	0.0686	textfile	0.006656415	24.16387886
7	133154356	rs17167098	A	G	-0.16936566	0.035206781	1.12E-06	3586	Howardella	TRUE	reported	XZF0Br	0.1133	textfile	0.006412009	23.12894371
4	169178315	rs609430	G	T	-0.112045365	0.023932786	3.34E-06	3798	Howardella	TRUE	reported	XZF0Br	0.339	textfile	0.005737824	21.90647592
7	93527414	rs36081916	C	T	-0.181229725	0.040298718	4.70E-06	3216	Howardella	TRUE	reported	XZF0Br	0.1113	textfile	0.006249392	20.21185763
17	17253288	rs12452946	G	A	-0.105833103	0.022894084	3.80E-06	3800	Howardella	TRUE	reported	XZF0Br	0.501	textfile	0.005592133	21.35835941
1	72972799	rs61771805	T	A	-0.136778682	0.029681112	4.03E-06	3612	Howardella	TRUE	reported	XZF0Br	0.1869	textfile	0.005844978	21.22442644
18	60125134	rs672217	A	G	0.164145673	0.034999266	3.52E-06	3611	Howardella	TRUE	reported	XZF0Br	0.1412	textfile	0.006054469	21.98367978
2	218819396	rs3791893	G	A	0.147035334	0.034023014	9.50E-06	3795	Howardella	TRUE	reported	XZF0Br	0.1233	textfile	0.004897269	18.66675846
15	98476920	rs10048062	T	C	-0.14735223	0.033653121	8.59E-06	3800	Howardella	TRUE	reported	XZF0Br	0.1074	textfile	0.005019882	19.16170284
14	95452797	rs2154047	A	C	-0.192557008	0.042009328	9.97E-06	3623	Howardella	TRUE	reported	XZF0Br	0.0676	textfile	0.005765641	20.9984566
4	166058998	rs13128780	C	T	-0.149725257	0.031277743	1.75E-06	3999	Hungatella	TRUE	reported	QJkyKb	0.1451	textfile	0.005697528	22.90351165
15	89577376	rs72759041	T	G	-0.126025023	0.028224238	3.86E-06	3910	Hungatella	TRUE	reported	QJkyKb	0.2346	textfile	0.005073218	19.9272293
5	58424440	rs10044993	A	C	0.139546965	0.031674777	8.07E-06	4209	Hungatella	TRUE	reported	QJkyKb	0.1173	textfile	0.004590253	19.40024578
8	14853525	rs13249325	G	T	-0.100022583	0.022588331	9.69E-06	4209	Hungatella	TRUE	reported	QJkyKb	0.3668	textfile	0.004636929	19.59843579
14	95973619	rs17092615	A	G	0.152234676	0.033786729	7.38E-06	4009	Hungatella	TRUE	reported	QJkyKb	0.1243	textfile	0.005038544	20.29168769
4	14324623	rs10805326	A	G	0.077515061	0.013966468	3.55E-08	12303	Intestinibacter	TRUE	reported	ZwFFl0	0.2783	textfile	0.00249748	30.79841958
15	92446683	rs4327025	A	G	-0.081034559	0.015439666	1.64E-07	12303	Intestinibacter	TRUE	reported	ZwFFl0	0.1948	textfile	0.002233996	27.541915
11	125663184	rs478972	C	T	-0.142680973	0.02971163	1.82E-06	10333	Intestinibacter	TRUE	reported	ZwFFl0	0.0596	textfile	0.002226817	23.05659183
5	159686256	rs6875660	T	C	0.089045542	0.01939052	3.06E-06	12293	Intestinibacter	TRUE	reported	ZwFFl0	0.1233	textfile	0.00171255	21.08505666
9	21502923	rs16938435	C	T	-0.112188506	0.023543887	1.80E-06	12303	Intestinibacter	TRUE	reported	ZwFFl0	0.0606	textfile	0.001842165	22.70229637
20	61325223	rs6062862	G	A	0.092450812	0.020465817	6.68E-06	12189	Intestinibacter	TRUE	reported	ZwFFl0	0.0944	textfile	0.001671355	20.40290464
16	5993076	rs118030283	A	G	-0.15182897	0.032447117	2.67E-06	8830	Intestinibacter	TRUE	reported	ZwFFl0	0.0378	textfile	0.002473551	21.89065167
12	97928437	rs11109097	T	C	0.062427238	0.013853923	5.49E-06	11886	Intestinibacter	TRUE	reported	ZwFFl0	0.3121	textfile	0.001705398	20.30156907
6	10303945	rs9348442	T	C	0.099081964	0.022162526	6.26E-06	12303	Intestinibacter	TRUE	reported	ZwFFl0	0.0875	textfile	0.00162194	19.98389246
5	148846426	rs447950	G	A	0.062834174	0.01366523	5.64E-06	12303	Intestinibacter	TRUE	reported	ZwFFl0	0.2992	textfile	0.001715541	21.13913916
6	170918194	rs62430350	C	T	0.151095721	0.035147611	6.84E-06	7650	Intestinibacter	TRUE	reported	ZwFFl0	0.0577	textfile	0.002409924	18.47562525
4	179361262	rs2702387	G	A	0.060855918	0.013214549	4.26E-06	12291	Intestinibacter	TRUE	reported	ZwFFl0	0.3519	textfile	0.001722523	21.20461034
3	70657785	rs68093214	T	C	0.066225756	0.014987729	9.26E-06	11886	Intestinibacter	TRUE	reported	ZwFFl0	0.2575	textfile	0.001639961	19.52131563
11	127703160	rs2098844	T	C	-0.057529528	0.012841562	6.79E-06	12291	Intestinibacter	TRUE	reported	ZwFFl0	0.4245	textfile	0.001630235	20.06666726
2	20054971	rs893394	A	G	0.058332172	0.013072938	7.85E-06	11886	Intestinibacter	TRUE	reported	ZwFFl0	0.4195	textfile	0.001672274	19.90658874
10	13124513	rs11258178	G	A	0.066074232	0.013413886	6.98E-07	11766	Intestinimonas	TRUE	reported	k2jVG0	0.4145	textfile	0.002057934	24.25946426
11	94364293	rs12226153	G	A	-0.151142451	0.030692229	5.12E-07	9023	Intestinimonas	TRUE	reported	k2jVG0	0.0616	textfile	0.002680399	24.24486611
16	58818770	rs4784055	C	T	-0.175323954	0.038599023	8.72E-07	3193	Intestinimonas	TRUE	reported	k2jVG0	0.0557	textfile	0.006419982	20.61853385
2	6514088	rs716604	G	A	0.081806835	0.016599238	8.57E-07	12090	Intestinimonas	TRUE	reported	k2jVG0	0.1879	textfile	0.002004956	24.28460333
16	85327902	rs2930225	T	G	0.072952384	0.015294848	1.35E-06	12003	Intestinimonas	TRUE	reported	k2jVG0	0.2584	textfile	0.001891805	22.74658991
3	10611142	rs62240188	A	G	0.130073573	0.026717884	2.20E-06	10252	Intestinimonas	TRUE	reported	k2jVG0	0.0686	textfile	0.002306548	23.69677773
5	17209391	rs2731794	T	C	0.120632118	0.025752925	1.92E-06	11079	Intestinimonas	TRUE	reported	k2jVG0	0.0596	textfile	0.001976573	21.93786534
15	93819735	rs7170984	C	T	-0.06581157	0.014076733	2.98E-06	12090	Intestinimonas	TRUE	reported	k2jVG0	0.2903	textfile	0.001804638	21.85389847
7	66890843	rs10262702	C	T	0.091801712	0.019488468	2.06E-06	11766	Intestinimonas	TRUE	reported	k2jVG0	0.1292	textfile	0.001882344	22.18565899
1	43767569	rs12566247	A	T	0.063708441	0.013535548	2.19E-06	12076	Intestinimonas	TRUE	reported	k2jVG0	0.3479	textfile	0.001831147	22.14982698
7	22007303	rs1859797	A	G	0.060367955	0.013179253	4.12E-06	11766	Intestinimonas	TRUE	reported	k2jVG0	0.504	textfile	0.001780036	20.97768079
8	3763540	rs17067892	T	C	0.107193792	0.025001344	6.38E-06	11544	Intestinimonas	TRUE	reported	k2jVG0	0.0765	textfile	0.001589883	18.3796528
2	140898088	rs72982915	T	C	0.183157909	0.040274272	4.91E-06	5591	Intestinimonas	TRUE	reported	k2jVG0	0.0457	textfile	0.003685555	20.6747647
4	114608814	rs994794	C	G	-0.141904818	0.031507362	7.31E-06	9250	Intestinimonas	TRUE	reported	k2jVG0	0.0398	textfile	0.00218815	20.28038928
20	6218922	rs4113676	C	A	-0.218506906	0.049015185	7.42E-06	3170	Intestinimonas	TRUE	reported	k2jVG0	0.0616	textfile	0.006230108	19.86071802
3	17187502	rs9823439	C	T	-0.058194711	0.013145465	9.86E-06	11766	Intestinimonas	TRUE	reported	k2jVG0	0.4414	textfile	0.00166289	19.59482032
6	155737906	rs62427239	A	C	0.162658132	0.036764706	9.41E-06	6385	Intestinimonas	TRUE	reported	k2jVG0	0.0457	textfile	0.003056322	19.56830911
3	150620956	rs2276760	G	A	-0.06852335	0.015254563	7.84E-06	12081	Intestinimonas	TRUE	reported	k2jVG0	0.2197	textfile	0.001667439	20.17463753
6	67200802	rs6934519	T	C	0.069237276	0.015115352	8.57E-06	12089	Intestinimonas	TRUE	reported	k2jVG0	0.2753	textfile	0.001732606	20.97836171
13	23343542	rs1000888	G	C	-0.058503766	0.01321901	9.71E-06	12090	Intestinimonas	TRUE	reported	k2jVG0	0.3956	textfile	0.001617486	19.58384226
20	19300846	rs6112314	C	A	-0.056171476	0.010817419	2.43E-07	17842	Lachnoclostridium	TRUE	reported	onFTnc	0.3966	textfile	0.001508985	26.96097924
3	177470032	rs62285313	G	A	0.086420325	0.018156544	1.58E-06	16991	Lachnoclostridium	TRUE	reported	onFTnc	0.0855	textfile	0.001331582	22.65240347
17	13816159	rs78068103	G	A	0.088619929	0.019424795	3.67E-06	17477	Lachnoclostridium	TRUE	reported	onFTnc	0.0915	textfile	0.001189505	20.8113488
3	23037786	rs615997	C	T	0.05117524	0.010649056	2.03E-06	17911	Lachnoclostridium	TRUE	reported	onFTnc	0.499	textfile	0.00128771	23.09133607
12	28169306	rs61915992	T	A	0.080387577	0.01722087	2.67E-06	16773	Lachnoclostridium	TRUE	reported	onFTnc	0.1233	textfile	0.001297457	21.78792792
18	1053252	rs789029	T	C	-0.06412885	0.013797406	3.75E-06	17922	Lachnoclostridium	TRUE	reported	onFTnc	0.1889	textfile	0.001203933	21.60048771
1	185091351	rs12566975	C	T	-0.04680969	0.010578675	9.57E-06	17921	Lachnoclostridium	TRUE	reported	onFTnc	0.493	textfile	0.001091371	19.57764863
8	59370320	rs4738679	A	G	-0.052026675	0.011404049	4.42E-06	17921	Lachnoclostridium	TRUE	reported	onFTnc	0.3648	textfile	0.001160026	20.81064516
3	66725825	rs1031599	T	G	-0.078627049	0.017564435	6.31E-06	17398	Lachnoclostridium	TRUE	reported	onFTnc	0.0845	textfile	0.001150473	20.03667599
17	46694541	rs72829893	T	G	0.117472377	0.026810315	5.58E-06	12404	Lachnoclostridium	TRUE	reported	onFTnc	0.0656	textfile	0.001545376	19.19542156
4	38694566	rs3821998	A	C	-0.0864066	0.019251946	6.72E-06	17920	Lachnoclostridium	TRUE	reported	onFTnc	0.0885	textfile	0.001122842	20.14169913
18	19743455	rs2385421	G	A	0.074618572	0.018073408	7.14E-06	17903	Lachnoclostridium	TRUE	reported	onFTnc	0.1044	textfile	0.000951206	17.04375269
2	167244051	rs1528479	A	G	-0.049779849	0.011191926	9.64E-06	17477	Lachnoclostridium	TRUE	reported	onFTnc	0.3698	textfile	0.001130679	19.78098015
12	102046595	rs1997204	C	T	-0.108074801	0.024202203	5.97E-06	14138	Lachnoclostridium	TRUE	reported	onFTnc	0.0527	textfile	0.001408442	19.93781894
16	27217620	rs62028349	C	G	0.046998893	0.010597086	9.17E-06	17922	Lachnoclostridium	TRUE	reported	onFTnc	0.505	textfile	0.001096325	19.66771151
5	176802250	rs13157098	G	A	-0.076805837	0.015531203	5.99E-07	15947	Lachnospira	TRUE	reported	4jJMrO	0.167	textfile	0.001531206	24.45252864
11	25962890	rs4923324	A	G	-0.061732096	0.013338657	2.44E-06	16490	Lachnospira	TRUE	reported	4jJMrO	0.2386	textfile	0.001297219	21.41633618
2	57701660	rs56791201	C	T	0.051822993	0.011069673	2.93E-06	16486	Lachnospira	TRUE	reported	4jJMrO	0.4573	textfile	0.001327649	21.9140527
6	6893668	rs2326833	G	C	-0.078495035	0.017109015	4.60E-06	15632	Lachnospira	TRUE	reported	4jJMrO	0.1252	textfile	0.001344731	21.04644577
3	186445436	rs4686798	C	T	0.053182605	0.011374743	2.74E-06	16497	Lachnospira	TRUE	reported	4jJMrO	0.3857	textfile	0.001323354	21.85764535
4	111995627	rs159484	A	G	0.079466817	0.017699872	6.68E-06	16487	Lachnospira	TRUE	reported	4jJMrO	0.1133	textfile	0.001221122	20.15480959
12	91006514	rs2520509	G	A	0.051906257	0.011577959	7.42E-06	16500	Lachnospira	TRUE	reported	4jJMrO	0.3181	textfile	0.001216642	20.09660691
19	2571232	rs7249113	A	G	0.067948308	0.013349587	3.72E-07	13534	LachnospiraceaeFCS020group	TRUE	reported	lkCyUA	0.2813	textfile	0.001910579	25.90343945
1	35328576	rs12078956	G	C	0.106101007	0.022290421	2.15E-06	13101	LachnospiraceaeFCS020group	TRUE	reported	lkCyUA	0.1213	textfile	0.001726425	22.65354478
16	23631307	rs369444	G	C	0.125481334	0.025900786	3.15E-06	12465	LachnospiraceaeFCS020group	TRUE	reported	lkCyUA	0.0636	textfile	0.001879417	23.46727504
2	53946431	rs72793667	G	A	-0.116880798	0.024658906	1.63E-06	12396	LachnospiraceaeFCS020group	TRUE	reported	lkCyUA	0.0835	textfile	0.001809134	22.4630455
19	17865305	rs1363769	C	T	-0.200628437	0.044937217	1.58E-06	3555	LachnospiraceaeFCS020group	TRUE	reported	lkCyUA	0.0328	textfile	0.005575769	19.92178479
8	121244406	rs10093861	A	G	-0.056886893	0.012115188	3.06E-06	13772	LachnospiraceaeFCS020group	TRUE	reported	lkCyUA	0.498	textfile	0.001598352	22.04453997
13	40419314	rs9788306	T	C	-0.062803973	0.013074422	1.39E-06	13772	LachnospiraceaeFCS020group	TRUE	reported	lkCyUA	0.2843	textfile	0.00167265	23.07098507
5	109403564	rs113859143	C	G	-0.108906331	0.024205472	2.55E-06	13238	LachnospiraceaeFCS020group	TRUE	reported	lkCyUA	0.0845	textfile	0.001526839	20.24014028
1	118425334	rs9919338	C	G	-0.055333855	0.012062109	4.91E-06	13768	LachnospiraceaeFCS020group	TRUE	reported	lkCyUA	0.4364	textfile	0.001526164	21.04128594
11	3248876	rs35035870	C	T	-0.190615272	0.041440269	2.62E-06	5642	LachnospiraceaeFCS020group	TRUE	reported	lkCyUA	0.0358	textfile	0.003736041	21.1502872
3	165996415	rs2862811	C	T	0.056492728	0.012173604	3.92E-06	13772	LachnospiraceaeFCS020group	TRUE	reported	lkCyUA	0.4543	textfile	0.001561245	21.53196615
10	44346094	rs1254846	A	G	0.105962631	0.023250118	5.60E-06	13172	LachnospiraceaeFCS020group	TRUE	reported	lkCyUA	0.0915	textfile	0.001574415	20.76773758
6	71966268	rs4452603	G	T	0.060420825	0.013596453	8.98E-06	13487	LachnospiraceaeFCS020group	TRUE	reported	lkCyUA	0.2863	textfile	0.00146208	19.74502227
4	166588085	rs2322265	T	C	-0.0666305	0.014157654	5.21E-06	13772	LachnospiraceaeFCS020group	TRUE	reported	lkCyUA	0.2555	textfile	0.001605716	22.14626389
10	65563647	rs3999074	T	G	-0.05505865	0.012184677	6.55E-06	13772	LachnospiraceaeFCS020group	TRUE	reported	lkCyUA	0.4781	textfile	0.001480412	20.41549984
4	165786478	rs9308097	G	A	0.05538101	0.012365944	7.47E-06	13542	LachnospiraceaeFCS020group	TRUE	reported	lkCyUA	0.4523	textfile	0.00147891	20.0540938
20	5330700	rs6116753	A	G	0.099474834	0.020913933	2.92E-06	6278	LachnospiraceaeNC2004group	TRUE	reported	5y32nq	0.2396	textfile	0.003590637	22.6160453
5	149544722	rs3756315	G	A	-0.088346946	0.01883968	3.33E-06	6328	LachnospiraceaeNC2004group	TRUE	reported	5y32nq	0.339	textfile	0.003463083	21.98359724
1	234157721	rs12127733	A	G	0.115181538	0.024600625	3.11E-06	6226	LachnospiraceaeNC2004group	TRUE	reported	5y32nq	0.1779	textfile	0.003508633	21.91461975
18	58229086	rs17067076	A	G	-0.154631362	0.035219374	5.61E-06	4449	LachnospiraceaeNC2004group	TRUE	reported	5y32nq	0.0765	textfile	0.004314116	19.26799931
9	122239986	rs1331592	G	C	0.094880626	0.02083688	5.34E-06	6328	LachnospiraceaeNC2004group	TRUE	reported	5y32nq	0.2286	textfile	0.003265898	20.72776281
9	29334137	rs1928659	C	T	0.102522036	0.022644542	6.17E-06	5516	LachnospiraceaeNC2004group	TRUE	reported	5y32nq	0.2495	textfile	0.003702305	20.49037314
13	76829562	rs1929743	C	T	0.083720631	0.019031847	9.06E-06	6330	LachnospiraceaeNC2004group	TRUE	reported	5y32nq	0.3121	textfile	0.003047711	19.34487262
13	47512191	rs12863463	A	G	-0.156364942	0.03453716	6.04E-06	5516	LachnospiraceaeNC2004group	TRUE	reported	5y32nq	0.0547	textfile	0.00370229	20.49028662
17	21157406	rs117467633	C	T	-0.169687489	0.038316857	9.13E-06	5077	LachnospiraceaeNC2004group	TRUE	reported	5y32nq	0.0626	textfile	0.003848029	19.60418464
6	22725908	rs12208226	A	C	-0.154739126	0.034037233	9.75E-06	5620	LachnospiraceaeNC2004group	TRUE	reported	5y32nq	0.1064	textfile	0.003664049	20.66032713
16	1100633	rs9932954	G	A	-0.056186355	0.011598415	1.25E-06	15222	LachnospiraceaeND3007group	TRUE	reported	1t4HRy	0.4284	textfile	0.001539302	23.46428806
4	7678735	rs13110238	G	C	-0.063697828	0.01420413	4.48E-06	15019	LachnospiraceaeND3007group	TRUE	reported	1t4HRy	0.2445	textfile	0.001337204	20.10768701
10	14137663	rs72776675	C	T	-0.064706741	0.014797022	8.72E-06	15302	LachnospiraceaeND3007group	TRUE	reported	1t4HRy	0.175	textfile	0.00124813	19.12025384
3	172950553	rs2861203	A	G	0.057230395	0.012727879	7.37E-06	15305	LachnospiraceaeND3007group	TRUE	reported	1t4HRy	0.3191	textfile	0.001319273	20.21550649
11	3922055	rs12362320	C	G	0.057316768	0.011546623	8.04E-07	16764	LachnospiraceaeNK4A136group	TRUE	reported	fWahAV	0.336	textfile	0.001467702	24.63778272
1	54578401	rs954878	G	A	-0.052065624	0.010908221	1.78E-06	17227	LachnospiraceaeNK4A136group	TRUE	reported	fWahAV	0.4503	textfile	0.00132072	22.7794852
8	4842929	rs7832116	G	A	-0.071475594	0.015170307	3.57E-06	17219	LachnospiraceaeNK4A136group	TRUE	reported	fWahAV	0.1461	textfile	0.001287536	22.19608311
3	190415145	rs7616165	T	G	-0.230541982	0.048346456	2.77E-06	4094	LachnospiraceaeNK4A136group	TRUE	reported	fWahAV	0.0368	textfile	0.005523539	22.7278596
3	161749981	rs76193507	G	A	-0.229730157	0.049977561	2.93E-06	3578	LachnospiraceaeNK4A136group	TRUE	reported	fWahAV	0.0567	textfile	0.005870681	21.11752782
17	35240097	rs11263806	G	A	-0.052461533	0.011675801	5.07E-06	17236	LachnospiraceaeNK4A136group	TRUE	reported	fWahAV	0.2783	textfile	0.00116994	20.18636735
19	51256120	rs73044693	G	A	-0.107579587	0.022988374	3.57E-06	12773	LachnospiraceaeNK4A136group	TRUE	reported	fWahAV	0.0666	textfile	0.001711616	21.89652704
5	6116659	rs160061	G	A	0.051383089	0.010809407	2.12E-06	17234	LachnospiraceaeNK4A136group	TRUE	reported	fWahAV	0.4682	textfile	0.001309428	22.59364267
10	62175024	rs7073658	G	T	-0.049962145	0.010969284	5.27E-06	17236	LachnospiraceaeNK4A136group	TRUE	reported	fWahAV	0.4046	textfile	0.001202172	20.74317239
14	100177681	rs68104925	C	T	-0.054910353	0.011538497	2.37E-06	17227	LachnospiraceaeNK4A136group	TRUE	reported	fWahAV	0.3708	textfile	0.001312894	22.64433583
19	21806125	rs12611395	G	A	-0.090253198	0.019965236	5.83E-06	16486	LachnospiraceaeNK4A136group	TRUE	reported	fWahAV	0.0895	textfile	0.001238007	20.43259876
17	30016653	rs2880566	C	T	0.059957809	0.013469261	5.61E-06	17232	LachnospiraceaeNK4A136group	TRUE	reported	fWahAV	0.1879	textfile	0.001148601	19.81315122
8	84735080	rs28540839	C	A	0.050828488	0.011059105	9.34E-06	16764	LachnospiraceaeNK4A136group	TRUE	reported	fWahAV	0.4871	textfile	0.00125849	21.12139729
5	90289997	rs59805249	C	T	0.09361625	0.020798243	9.45E-06	15195	LachnospiraceaeNK4A136group	TRUE	reported	fWahAV	0.0905	textfile	0.001331588	20.25778703
7	8497922	rs10952110	T	G	0.048770868	0.010961435	9.08E-06	16764	LachnospiraceaeNK4A136group	TRUE	reported	fWahAV	0.4483	textfile	0.001179494	19.79403333
3	55181375	rs4955932	C	T	-0.049228303	0.010938782	7.05E-06	17236	LachnospiraceaeNK4A136group	TRUE	reported	fWahAV	0.3956	textfile	0.001173668	20.25076536
3	42568440	rs437876	C	T	0.078463676	0.014476767	7.17E-08	10150	LachnospiraceaeUCG001	TRUE	reported	OK5f8f	0.3728	textfile	0.002885845	29.3703115
3	148269083	rs985416	T	C	0.097025845	0.018180694	1.46E-07	9917	LachnospiraceaeUCG001	TRUE	reported	OK5f8f	0.2058	textfile	0.002863704	28.47517137
1	82384407	rs2050911	A	G	0.075146621	0.015393431	1.11E-06	10148	LachnospiraceaeUCG001	TRUE	reported	OK5f8f	0.3042	textfile	0.002342874	23.82662222
9	7273249	rs10815577	G	C	-0.06837061	0.014369051	1.72E-06	10149	LachnospiraceaeUCG001	TRUE	reported	OK5f8f	0.3867	textfile	0.002225829	22.63586787
9	14477851	rs573933	C	T	-0.107898495	0.023234631	3.11E-06	10150	LachnospiraceaeUCG001	TRUE	reported	OK5f8f	0.1024	textfile	0.002120174	21.56123554
1	53773248	rs78848836	G	A	-0.118867977	0.025975321	3.38E-06	9506	LachnospiraceaeUCG001	TRUE	reported	OK5f8f	0.0835	textfile	0.002198135	20.93709875
6	145006780	rs9403580	T	C	0.107800527	0.022977722	3.47E-06	10095	LachnospiraceaeUCG001	TRUE	reported	OK5f8f	0.1093	textfile	0.002175583	22.00603429
17	36155074	rs7213933	A	T	-0.081626876	0.018380006	9.02E-06	9961	LachnospiraceaeUCG001	TRUE	reported	OK5f8f	0.1948	textfile	0.001976119	19.71913343
19	13962924	rs8104225	G	A	0.089209817	0.019766483	8.04E-06	9908	LachnospiraceaeUCG001	TRUE	reported	OK5f8f	0.1491	textfile	0.002051581	20.36473641
16	79092359	rs74034332	A	G	0.168045475	0.038263689	3.33E-06	6004	LachnospiraceaeUCG001	TRUE	reported	OK5f8f	0.0457	textfile	0.003202185	19.28125379
7	96965504	rs62496417	G	T	-0.074850403	0.016568056	5.88E-06	10150	LachnospiraceaeUCG001	TRUE	reported	OK5f8f	0.2714	textfile	0.002006812	20.40608035
12	56256262	rs2371284	C	T	-0.076189302	0.017012675	7.56E-06	9961	LachnospiraceaeUCG001	TRUE	reported	OK5f8f	0.2227	textfile	0.002009399	20.05190104
1	166199362	rs12131224	T	C	0.117095415	0.025909955	7.40E-06	9676	LachnospiraceaeUCG001	TRUE	reported	OK5f8f	0.1163	textfile	0.002106371	20.42004522
14	21455973	rs4981345	C	T	-0.068197297	0.014983138	6.09E-06	9961	LachnospiraceaeUCG001	TRUE	reported	OK5f8f	0.3509	textfile	0.002075504	20.71293056
1	108102470	rs79476906	A	T	-0.087088012	0.019700842	8.27E-06	9917	LachnospiraceaeUCG001	TRUE	reported	OK5f8f	0.1441	textfile	0.001966581	19.53707643
8	56839500	rs7341608	C	T	-0.078475713	0.017764768	9.48E-06	9917	LachnospiraceaeUCG001	TRUE	reported	OK5f8f	0.1899	textfile	0.001963891	19.51029513
1	240359089	rs12747809	A	G	-0.062197002	0.012568463	8.65E-07	14464	LachnospiraceaeUCG004	TRUE	reported	vCBl0j	0.34	textfile	0.001690252	24.48581236
2	49904589	rs2882478	A	G	-0.057709061	0.011833839	1.21E-06	14466	LachnospiraceaeUCG004	TRUE	reported	vCBl0j	0.4553	textfile	0.00164125	23.7780721
7	71303007	rs12673420	A	G	0.055435065	0.011837515	2.98E-06	14463	LachnospiraceaeUCG004	TRUE	reported	vCBl0j	0.4414	textfile	0.00151402	21.92744179
6	81318836	rs2444793	T	C	-0.054243345	0.011818754	4.77E-06	14463	LachnospiraceaeUCG004	TRUE	reported	vCBl0j	0.4702	textfile	0.001454317	21.0615096
4	183247601	rs2726805	G	A	0.054839706	0.01208444	6.30E-06	14466	LachnospiraceaeUCG004	TRUE	reported	vCBl0j	0.4085	textfile	0.001421579	20.59098596
3	70592215	rs11128180	G	A	0.06482876	0.014012621	4.52E-06	14466	LachnospiraceaeUCG004	TRUE	reported	vCBl0j	0.2237	textfile	0.001477427	21.40112789
14	40536481	rs12894272	G	A	0.057979201	0.012522898	4.34E-06	14463	LachnospiraceaeUCG004	TRUE	reported	vCBl0j	0.3002	textfile	0.001479903	21.43259117
6	14817584	rs233486	G	A	-0.079908769	0.017765984	6.28E-06	13710	LachnospiraceaeUCG004	TRUE	reported	vCBl0j	0.1243	textfile	0.00147344	20.22772248
12	24572337	rs35182105	G	A	-0.109724303	0.024221006	4.87E-06	13170	LachnospiraceaeUCG004	TRUE	reported	vCBl0j	0.0726	textfile	0.00155582	20.51896048
1	65990422	rs6656451	T	C	-0.054359986	0.01194699	5.57E-06	14458	LachnospiraceaeUCG004	TRUE	reported	vCBl0j	0.4394	textfile	0.001429921	20.70053729
1	105287469	rs12072562	C	T	0.133103727	0.030356565	7.07E-06	9176	LachnospiraceaeUCG004	TRUE	reported	vCBl0j	0.0517	textfile	0.002090802	19.22120071
13	51292902	rs2706242	C	G	-0.09013993	0.019971219	9.84E-06	14026	LachnospiraceaeUCG004	TRUE	reported	vCBl0j	0.0934	textfile	0.001450311	20.36870146
3	154242406	rs7629954	G	A	0.108440892	0.023824987	5.77E-06	12568	LachnospiraceaeUCG004	TRUE	reported	vCBl0j	0.0686	textfile	0.001645657	20.71341482
11	74391775	rs10793103	T	C	0.097434405	0.018127922	9.35E-08	7014	LachnospiraceaeUCG008	TRUE	reported	hOc6bI	0.3042	textfile	0.004101832	28.88050603
3	100496680	rs9873555	C	G	-0.121161831	0.023346742	2.41E-07	6577	LachnospiraceaeUCG008	TRUE	reported	hOc6bI	0.1571	textfile	0.004078274	26.92445925
2	168628871	rs13024781	C	T	-0.079876878	0.016884555	2.29E-06	7016	LachnospiraceaeUCG008	TRUE	reported	hOc6bI	0.503	textfile	0.00317973	22.37376803
11	19572557	rs10741777	C	T	-0.097384219	0.019479136	7.69E-07	7014	LachnospiraceaeUCG008	TRUE	reported	hOc6bI	0.2614	textfile	0.003550808	24.98699003
16	84992314	rs955844	C	A	0.112064162	0.022836934	1.81E-06	6863	LachnospiraceaeUCG008	TRUE	reported	hOc6bI	0.1998	textfile	0.003496413	24.073062
4	114220647	rs67078837	C	T	-0.08458483	0.017069269	7.68E-07	7016	LachnospiraceaeUCG008	TRUE	reported	hOc6bI	0.4583	textfile	0.003487773	24.54885808
2	228100140	rs62277846	T	C	0.102292484	0.021231902	1.59E-06	7016	LachnospiraceaeUCG008	TRUE	reported	hOc6bI	0.2356	textfile	0.003297506	23.20522831
1	90818872	rs10801803	A	G	-0.117029089	0.024308454	1.40E-06	7017	LachnospiraceaeUCG008	TRUE	reported	hOc6bI	0.162	textfile	0.003292224	23.17123402
12	129539818	rs61944774	G	A	0.179838121	0.039379746	6.34E-06	6000	LachnospiraceaeUCG008	TRUE	reported	hOc6bI	0.0577	textfile	0.003463853	20.84840848
15	31697284	rs75356640	A	G	0.136523454	0.030312828	9.83E-06	6423	LachnospiraceaeUCG008	TRUE	reported	hOc6bI	0.0885	textfile	0.003148142	20.27805896
8	23071054	rs57254474	A	G	0.08865115	0.019904502	6.92E-06	7017	LachnospiraceaeUCG008	TRUE	reported	hOc6bI	0.2406	textfile	0.002818958	19.83089479
6	81214803	rs57091572	G	A	-0.110442734	0.023580145	2.86E-06	6950	LachnospiraceaeUCG008	TRUE	reported	hOc6bI	0.1402	textfile	0.003146501	21.930896
10	83848397	rs11192447	G	A	0.126592141	0.024345002	4.69E-07	12695	LachnospiraceaeUCG010	TRUE	reported	uMj4zQ	0.0746	textfile	0.002125383	27.0349422
21	44079875	rs9981767	C	A	0.065506222	0.01319942	9.96E-07	12816	LachnospiraceaeUCG010	TRUE	reported	uMj4zQ	0.3161	textfile	0.00191809	24.62564425
14	29872341	rs74315802	T	G	0.086726244	0.018347717	3.19E-06	12715	LachnospiraceaeUCG010	TRUE	reported	uMj4zQ	0.1213	textfile	0.001754116	22.3392561
9	92267239	rs12346653	T	C	0.065768558	0.013956927	2.70E-06	12816	LachnospiraceaeUCG010	TRUE	reported	uMj4zQ	0.2744	textfile	0.001729628	22.20185443
19	42586245	rs10414815	C	T	0.104529604	0.023025257	4.24E-06	11564	LachnospiraceaeUCG010	TRUE	reported	uMj4zQ	0.1193	textfile	0.00177905	20.60603959
1	224897491	rs72761829	T	A	0.111883594	0.023889286	2.58E-06	11488	LachnospiraceaeUCG010	TRUE	reported	uMj4zQ	0.0716	textfile	0.001905696	21.93061741
2	185862591	rs72894957	A	G	0.222262976	0.048642511	5.68E-06	4316	LachnospiraceaeUCG010	TRUE	reported	uMj4zQ	0.0477	textfile	0.00481421	20.86896832
5	8146371	rs336138	T	G	0.077954271	0.017186539	7.48E-06	13236	LachnospiraceaeUCG010	TRUE	reported	uMj4zQ	0.163	textfile	0.001551928	20.57014374
7	81410263	rs4576377	C	A	-0.057200131	0.012704307	7.63E-06	13225	LachnospiraceaeUCG010	TRUE	reported	uMj4zQ	0.3837	textfile	0.001530493	20.26872396
21	33193567	rs2833528	T	C	-0.056214807	0.012776299	9.92E-06	13233	LachnospiraceaeUCG010	TRUE	reported	uMj4zQ	0.3608	textfile	0.001460825	19.35644925
9	85576178	rs2153460	T	A	-0.068403784	0.015656159	9.17E-06	13236	LachnospiraceaeUCG010	TRUE	reported	uMj4zQ	0.1839	textfile	0.001440148	19.08640652
6	84772845	rs17730011	A	G	-0.070235733	0.015706022	7.85E-06	13226	LachnospiraceaeUCG010	TRUE	reported	uMj4zQ	0.2187	textfile	0.001509729	19.99484952
19	6928017	rs921925	C	A	0.098507745	0.020322897	9.72E-07	6952	Lactobacillus	TRUE	reported	13BWEK	0.2624	textfile	0.003368174	23.48792131
1	18501459	rs16861661	A	G	-0.183146977	0.038148013	1.28E-06	5325	Lactobacillus	TRUE	reported	13BWEK	0.0497	textfile	0.004309831	23.04053248
8	69010103	rs768253	G	T	-0.079195015	0.017179101	4.25E-06	6958	Lactobacillus	TRUE	reported	13BWEK	0.3907	textfile	0.00304499	21.24564657
2	28903275	rs11674854	T	C	-0.085268613	0.017650364	1.59E-06	6655	Lactobacillus	TRUE	reported	13BWEK	0.4274	textfile	0.003494642	23.33138548
16	73890910	rs328312	A	T	0.081509206	0.016944121	1.41E-06	6950	Lactobacillus	TRUE	reported	13BWEK	0.4473	textfile	0.003318538	23.13397502
20	54192992	rs6092149	T	A	-0.080134426	0.01714896	3.29E-06	6906	Lactobacillus	TRUE	reported	13BWEK	0.4433	textfile	0.003151847	21.82915349
6	151027636	rs75127669	A	C	0.13978419	0.031041446	6.83E-06	6840	Lactobacillus	TRUE	reported	13BWEK	0.0706	textfile	0.002955905	20.27240237
3	173151665	rs77478751	G	A	-0.219885755	0.047575911	7.33E-06	3669	Lactobacillus	TRUE	reported	13BWEK	0.0537	textfile	0.005788301	21.34927652
2	135755629	rs1530559	A	G	0.080400057	0.017820739	4.93E-06	6655	Lactobacillus	TRUE	reported	13BWEK	0.5676	textfile	0.003049207	20.34842239
4	109896462	rs62314653	A	C	0.187691889	0.039458456	2.24E-06	5944	Lactobacillus	TRUE	reported	13BWEK	0.0626	textfile	0.003792119	22.61854594
13	23834968	rs7399658	A	G	-0.107133701	0.022188263	3.12E-06	6613	Lactobacillus	TRUE	reported	13BWEK	0.2157	textfile	0.003513005	23.30634944
2	199312684	rs12693845	T	C	-0.080544718	0.017742876	8.96E-06	6958	Lactobacillus	TRUE	reported	13BWEK	0.3569	textfile	0.002952958	20.6016133
18	64699550	rs34757988	C	G	0.122293892	0.022897605	8.95E-08	4055	Lactococcus	TRUE	reported	4r0slR	0.326	textfile	0.006985446	28.51117772
22	31532568	rs757872	C	G	0.140799135	0.027581978	4.37E-07	3792	Lactococcus	TRUE	reported	4r0slR	0.2058	textfile	0.006825062	26.04474096
17	2699935	rs123059	C	T	-0.136709792	0.02746936	1.27E-06	3760	Lactococcus	TRUE	reported	4r0slR	0.2217	textfile	0.006544294	24.75546566
12	113161438	rs4766997	T	C	0.114599246	0.023839024	2.06E-06	4053	Lactococcus	TRUE	reported	4r0slR	0.2962	textfile	0.005669448	23.09788506
19	28767353	rs10417872	G	T	0.118305772	0.024521975	1.29E-06	4056	Lactococcus	TRUE	reported	4r0slR	0.2584	textfile	0.005705818	23.26412828
1	116887742	rs6674304	T	C	0.200757712	0.044212138	6.18E-06	3869	Lactococcus	TRUE	reported	4r0slR	0.0686	textfile	0.005300959	20.60804935
13	113472525	rs7992246	C	T	0.104232064	0.023078643	4.45E-06	4057	Lactococcus	TRUE	reported	4r0slR	0.3469	textfile	0.005002638	20.38768905
10	71518643	rs55910161	T	C	0.146425945	0.030736694	2.36E-06	3836	Lactococcus	TRUE	reported	4r0slR	0.1352	textfile	0.005881409	22.6827269
2	31266049	rs12621813	A	G	0.108422776	0.023997845	6.61E-06	4057	Lactococcus	TRUE	reported	4r0slR	0.2823	textfile	0.005006243	20.40245457
2	54114864	rs2293361	T	C	-0.199221089	0.043096892	1.40E-06	3787	Lactococcus	TRUE	reported	4r0slR	0.0646	textfile	0.005610993	21.35744466
7	14650221	rs17168302	A	G	0.191856546	0.042476093	6.29E-06	4023	Lactococcus	TRUE	reported	4r0slR	0.0656	textfile	0.005045651	20.39145241
11	45826561	rs61884471	A	G	0.124426313	0.024843116	1.01E-06	11559	Marvinbryantia	TRUE	reported	IxdvzM	0.0845	textfile	0.002165462	25.08055773
10	12516924	rs2724813	G	A	-0.084076924	0.01675508	6.28E-07	11610	Marvinbryantia	TRUE	reported	IxdvzM	0.2008	textfile	0.002164151	25.1759447
1	58441860	rs1187983	T	C	-0.093545581	0.019317443	2.02E-06	11896	Marvinbryantia	TRUE	reported	IxdvzM	0.1223	textfile	0.001967393	23.44629677
6	132881664	rs2842896	T	C	-0.0649396	0.013114646	7.25E-07	11709	Marvinbryantia	TRUE	reported	IxdvzM	0.5278	textfile	0.00208967	24.51499748
16	5938448	rs11645029	C	G	-0.060618043	0.013155125	4.15E-06	11709	Marvinbryantia	TRUE	reported	IxdvzM	0.4523	textfile	0.001810119	21.22949419
18	46255637	rs12963345	C	G	-0.05968101	0.013228853	6.60E-06	11709	Marvinbryantia	TRUE	reported	IxdvzM	0.4583	textfile	0.001735217	20.34950148
3	166039765	rs2863363	G	A	0.063486062	0.013632279	3.11E-06	11950	Marvinbryantia	TRUE	reported	IxdvzM	0.3678	textfile	0.001811609	21.68438643
11	79518683	rs72948274	C	A	-0.126353989	0.02722118	3.26E-06	11561	Marvinbryantia	TRUE	reported	IxdvzM	0.0577	textfile	0.001860201	21.54214186
19	4542097	rs146541147	A	G	0.118845391	0.02684231	6.86E-06	10778	Marvinbryantia	TRUE	reported	IxdvzM	0.0706	textfile	0.001815505	19.59946993
13	86079090	rs11620597	C	T	0.119479349	0.027168773	7.80E-06	11031	Marvinbryantia	TRUE	reported	IxdvzM	0.0527	textfile	0.001750129	19.33601205
14	21577837	rs8006832	T	G	-0.095241547	0.021669867	6.58E-06	11412	Marvinbryantia	TRUE	reported	IxdvzM	0.1113	textfile	0.001689834	19.3136456
1	211400180	rs3125832	C	A	0.067932264	0.015011987	5.03E-06	11709	Marvinbryantia	TRUE	reported	IxdvzM	0.2624	textfile	0.001745811	20.47394941
13	41963791	rs76029318	C	T	0.22284888	0.045431939	1.08E-06	3387	Methanobrevibacter	TRUE	reported	ekgOU5	0.0646	textfile	0.00705357	24.0459445
2	125440268	rs10202904	G	T	-0.112811092	0.023910624	3.09E-06	3583	Methanobrevibacter	TRUE	reported	ekgOU5	0.4672	textfile	0.006174264	22.24740088
4	104418307	rs894996	A	C	0.214212565	0.045604463	3.82E-06	3479	Methanobrevibacter	TRUE	reported	ekgOU5	0.0716	textfile	0.006301954	22.05085639
11	89349287	rs11018665	T	A	0.113013025	0.025434251	7.03E-06	3586	Methanobrevibacter	TRUE	reported	ekgOU5	0.341	textfile	0.005475507	19.73225968
10	112266046	rs1334944	C	T	0.115196507	0.025549236	7.61E-06	3586	Methanobrevibacter	TRUE	reported	ekgOU5	0.2853	textfile	0.005637121	20.3179781
3	15053083	rs6776814	C	T	-0.188956311	0.041990543	8.05E-06	3283	Methanobrevibacter	TRUE	reported	ekgOU5	0.0895	textfile	0.006130253	20.23742126
15	31516919	rs4779844	C	G	0.109638988	0.024797947	9.28E-06	3585	Methanobrevibacter	TRUE	reported	ekgOU5	0.3241	textfile	0.005423102	19.5369264
19	52925820	rs4802933	G	A	-0.135628431	0.030813872	9.74E-06	3586	Methanobrevibacter	TRUE	reported	ekgOU5	0.1779	textfile	0.005373517	19.36273207
15	58063881	rs503751	G	C	0.061829433	0.011888659	2.08E-07	14218	Odoribacter	TRUE	reported	hYhscF	0.5199	textfile	0.00189872	27.04355147
12	67655943	rs77779484	A	G	-0.133489405	0.026852607	6.56E-07	11935	Odoribacter	TRUE	reported	hYhscF	0.0586	textfile	0.002066331	24.70858583
19	49523088	rs10423795	T	C	0.055069483	0.012116411	6.58E-06	14135	Odoribacter	TRUE	reported	hYhscF	0.4066	textfile	0.001459298	20.65439845
4	11907559	rs6856150	A	G	0.088192184	0.019414623	6.06E-06	14597	Odoribacter	TRUE	reported	hYhscF	0.1183	textfile	0.001411644	20.63206809
8	1266824	rs10093869	G	A	-0.057779486	0.012538929	3.67E-06	14218	Odoribacter	TRUE	reported	hYhscF	0.3757	textfile	0.001491214	21.23075212
17	46763962	rs4793970	G	A	-0.057632938	0.012915412	6.03E-06	14687	Odoribacter	TRUE	reported	hYhscF	0.3012	textfile	0.001353953	19.90975195
8	69677480	rs74553962	G	T	0.121448819	0.026410563	9.49E-06	11803	Odoribacter	TRUE	reported	hYhscF	0.0626	textfile	0.001788387	21.14256517
14	70944224	rs28417404	G	A	-0.072689645	0.016137195	3.68E-06	14698	Odoribacter	TRUE	reported	hYhscF	0.169	textfile	0.001378579	20.28756278
11	6848360	rs16918425	T	A	0.099978081	0.022378451	8.85E-06	13689	Odoribacter	TRUE	reported	hYhscF	0.0746	textfile	0.001455945	19.95657831
2	150077190	rs1035588	G	A	-0.108148115	0.023684753	4.86E-06	3739	Olsenella	TRUE	reported	Ai5KgM	0.3827	textfile	0.00554536	20.83856609
19	4925018	rs62112538	T	C	-0.199430349	0.040703259	1.19E-06	3630	Olsenella	TRUE	reported	Ai5KgM	0.0805	textfile	0.006569841	23.99301297
1	247642270	rs35225860	G	A	-0.223603655	0.048239131	3.87E-06	3630	Olsenella	TRUE	reported	Ai5KgM	0.0567	textfile	0.005884224	21.47432431
9	21884425	rs72691585	A	C	-0.249078856	0.052081416	2.95E-06	3078	Olsenella	TRUE	reported	Ai5KgM	0.0686	textfile	0.007376057	22.85734995
6	10422207	rs9460691	A	C	0.119965803	0.026864494	7.28E-06	3739	Olsenella	TRUE	reported	Ai5KgM	0.2167	textfile	0.005305081	19.93082274
10	10777085	rs17148768	A	G	0.140434164	0.029560175	2.20E-06	3648	Olsenella	TRUE	reported	Ai5KgM	0.2117	textfile	0.006148909	22.55762568
4	174810498	rs61090148	G	A	-0.104782706	0.023134258	6.44E-06	3739	Olsenella	TRUE	reported	Ai5KgM	0.4225	textfile	0.005456778	20.50386427
1	179629191	rs7540303	T	C	0.108043794	0.023637952	5.32E-06	3739	Olsenella	TRUE	reported	Ai5KgM	0.4215	textfile	0.005556542	20.88082192
1	231960352	rs2759329	A	G	-0.111131408	0.02372184	3.43E-06	3739	Olsenella	TRUE	reported	Ai5KgM	0.34	textfile	0.005835521	21.93534698
20	19969568	rs6046522	T	C	0.12293822	0.026992758	4.48E-06	3705	Olsenella	TRUE	reported	Ai5KgM	0.2863	textfile	0.005567579	20.73217318
17	59632873	rs8066522	A	G	-0.106528718	0.02403789	9.70E-06	3739	Olsenella	TRUE	reported	Ai5KgM	0.3469	textfile	0.005225285	19.62945927
1	184942671	rs234108	G	A	0.074955279	0.015263201	9.16E-07	8694	Oscillibacter	TRUE	reported	zLwzSd	0.4801	textfile	0.002766244	24.11089102
14	32270129	rs36095275	T	C	-0.07523683	0.015686113	1.40E-06	8694	Oscillibacter	TRUE	reported	zLwzSd	0.3618	textfile	0.002639143	23.0001334
14	21479605	rs11627628	C	T	0.143960728	0.029022314	1.01E-06	8486	Oscillibacter	TRUE	reported	zLwzSd	0.0726	textfile	0.002891103	24.59923724
6	28580593	rs9393920	G	A	-0.074466242	0.015108116	9.92E-07	8930	Oscillibacter	TRUE	reported	zLwzSd	0.4354	textfile	0.002713107	24.28851548
22	44834707	rs133832	C	A	-0.079552688	0.016241059	1.15E-06	8926	Oscillibacter	TRUE	reported	zLwzSd	0.3131	textfile	0.002680763	23.9874296
4	3656291	rs12649930	G	T	0.121588701	0.025961173	4.09E-06	8794	Oscillibacter	TRUE	reported	zLwzSd	0.0944	textfile	0.002488109	21.93001953
10	116469806	rs75453768	T	G	0.122120078	0.026862946	5.35E-06	8256	Oscillibacter	TRUE	reported	zLwzSd	0.0865	textfile	0.002496959	20.66149079
2	179457147	rs16866406	G	A	0.098876509	0.02087954	3.08E-06	8930	Oscillibacter	TRUE	reported	zLwzSd	0.1392	textfile	0.002504977	22.42059458
20	49507892	rs761240	G	T	-0.176639573	0.038881196	2.04E-06	5185	Oscillibacter	TRUE	reported	zLwzSd	0.0666	textfile	0.003964813	20.63142482
8	21598077	rs4506202	G	A	-0.071132334	0.01522611	3.21E-06	8694	Oscillibacter	TRUE	reported	zLwzSd	0.5159	textfile	0.002504077	21.82007689
11	79013843	rs61883564	G	A	-0.1013514	0.022101565	3.39E-06	8930	Oscillibacter	TRUE	reported	zLwzSd	0.1243	textfile	0.002349311	21.02404068
9	1798324	rs16934185	G	A	-0.129567532	0.028156999	4.38E-06	8492	Oscillibacter	TRUE	reported	zLwzSd	0.1044	textfile	0.002487299	21.1698282
11	25973451	rs12417956	G	C	0.078543098	0.017407454	6.03E-06	8928	Oscillibacter	TRUE	reported	zLwzSd	0.2445	textfile	0.002275109	20.35392863
6	36931994	rs6901560	G	C	0.085503217	0.018693038	6.21E-06	8525	Oscillibacter	TRUE	reported	zLwzSd	0.1988	textfile	0.002448196	20.91718455
20	18003390	rs62206502	A	C	-0.068142274	0.015134881	6.60E-06	8883	Oscillibacter	TRUE	reported	zLwzSd	0.4592	textfile	0.002276804	20.26643881
12	82366390	rs137917150	A	T	-0.174992153	0.038839403	4.62E-06	5733	Oscillibacter	TRUE	reported	zLwzSd	0.0616	textfile	0.003528378	20.29273208
8	11116314	rs11990279	C	T	-0.082493414	0.018045748	4.94E-06	8528	Oscillibacter	TRUE	reported	zLwzSd	0.2396	textfile	0.002444436	20.89233141
6	18093691	rs12206468	A	G	-0.133015789	0.026973335	1.04E-06	9554	Oscillospira	TRUE	reported	2cNLth	0.0636	textfile	0.002538913	24.31342677
3	172373615	rs73038677	A	T	-0.083210036	0.016866557	1.09E-06	10195	Oscillospira	TRUE	reported	2cNLth	0.1819	textfile	0.002381638	24.33398969
14	28151415	rs1954532	C	T	-0.082624583	0.017525166	2.27E-06	9841	Oscillospira	TRUE	reported	2cNLth	0.2087	textfile	0.002253592	22.22316923
4	89483300	rs28889936	C	A	0.114050943	0.025283847	3.37E-06	9758	Oscillospira	TRUE	reported	2cNLth	0.1083	textfile	0.002080875	20.34334865
1	76803093	rs751183	C	T	-0.07743224	0.017221553	6.85E-06	9841	Oscillospira	TRUE	reported	2cNLth	0.2455	textfile	0.002050069	20.21206888
17	14881860	rs8076323	G	A	0.07153922	0.015653872	5.61E-06	10193	Oscillospira	TRUE	reported	2cNLth	0.2575	textfile	0.002044814	20.88140158
6	56160483	rs72866977	C	A	-0.130569033	0.028167414	5.63E-06	9098	Oscillospira	TRUE	reported	2cNLth	0.0696	textfile	0.002356221	21.48280332
6	170474630	rs62422654	T	C	0.089845572	0.019808815	6.47E-06	9769	Oscillospira	TRUE	reported	2cNLth	0.1471	textfile	0.002101419	20.56778078
16	89792856	rs12925026	C	T	0.135590113	0.030677984	9.31E-06	8200	Oscillospira	TRUE	reported	2cNLth	0.0726	textfile	0.002376595	19.52974048
3	171947435	rs4428215	A	G	0.130292636	0.0242237	7.51E-08	4655	Oxalobacter	TRUE	reported	EZLFdo	0.2604	textfile	0.006176584	28.91825908
9	87514407	rs736744	T	C	0.117882083	0.021126239	2.57E-08	4655	Oxalobacter	TRUE	reported	EZLFdo	0.4155	textfile	0.006644104	31.12179208
22	37421469	rs6000536	T	C	-0.130991749	0.025380356	2.06E-07	4654	Oxalobacter	TRUE	reported	EZLFdo	0.2107	textfile	0.005690985	26.62599115
4	189935314	rs36057338	T	G	0.207847028	0.042143922	8.80E-07	4244	Oxalobacter	TRUE	reported	EZLFdo	0.0755	textfile	0.005698499	24.31157111
20	59502888	rs6071435	A	T	-0.105512319	0.021488964	1.07E-06	4635	Oxalobacter	TRUE	reported	EZLFdo	0.3638	textfile	0.005174549	24.09838559
9	19682558	rs12002250	C	A	0.217122385	0.046631729	1.42E-06	4297	Oxalobacter	TRUE	reported	EZLFdo	0.0596	textfile	0.005019902	21.66925456
6	38550301	rs1569853	C	T	-0.138077533	0.029698126	3.65E-06	4492	Oxalobacter	TRUE	reported	EZLFdo	0.1382	textfile	0.004789203	21.60700277
12	96819204	rs11108500	G	A	-0.199099074	0.04273266	3.74E-06	4303	Oxalobacter	TRUE	reported	EZLFdo	0.0765	textfile	0.005019516	21.69785072
8	20902693	rs10464997	A	G	0.137690928	0.029480352	3.30E-06	4650	Oxalobacter	TRUE	reported	EZLFdo	0.1531	textfile	0.004669386	21.8051209
15	93941937	rs111966731	C	T	0.213114454	0.047162014	7.30E-06	3931	Oxalobacter	TRUE	reported	EZLFdo	0.0716	textfile	0.00516759	20.40892435
8	115560689	rs6993398	A	G	0.127217146	0.027885461	7.13E-06	4656	Oxalobacter	TRUE	reported	EZLFdo	0.1531	textfile	0.004450262	20.80410533
11	126582578	rs3862635	T	C	-0.172142003	0.039402609	9.19E-06	4469	Oxalobacter	TRUE	reported	EZLFdo	0.0785	textfile	0.004252678	19.07784623
9	2217340	rs60884758	T	C	-0.07026666	0.014224884	5.71E-07	17293	Parabacteroides	TRUE	reported	zTkgYk	0.165	textfile	0.001409024	24.39781297
5	169360155	rs3860755	C	G	0.055878381	0.011662454	1.71E-06	17294	Parabacteroides	TRUE	reported	zTkgYk	0.3082	textfile	0.001325672	22.9539552
6	47368687	rs4236095	A	G	0.076196085	0.015704151	1.93E-06	16383	Parabacteroides	TRUE	reported	zTkgYk	0.1252	textfile	0.001434892	23.53874893
3	191572365	rs115602804	A	G	0.10308013	0.02227358	1.93E-06	16394	Parabacteroides	TRUE	reported	zTkgYk	0.0666	textfile	0.001304722	21.4149415
3	52354847	rs114567323	C	T	0.186477784	0.040519936	5.65E-06	5859	Parabacteroides	TRUE	reported	zTkgYk	0.0467	textfile	0.003601854	21.17231867
12	56396953	rs7298818	T	C	0.088883151	0.02009019	8.54E-06	16510	Parabacteroides	TRUE	reported	zTkgYk	0.0765	textfile	0.001184157	19.57123344
1	85585609	rs6657302	C	T	-0.104519671	0.022552116	9.76E-06	16552	Parabacteroides	TRUE	reported	zTkgYk	0.0517	textfile	0.001296008	21.4767716
6	165969505	rs11965579	C	G	0.16282395	0.038186321	8.87E-06	3890	Parabacteroides	TRUE	reported	zTkgYk	0.0348	textfile	0.00465207	18.1717846
16	7045276	rs17141986	C	G	0.050030286	0.011145925	7.27E-06	16825	Parabacteroides	TRUE	reported	zTkgYk	0.4274	textfile	0.001196076	20.14568802
2	38037203	rs72893646	T	A	-0.071559422	0.015666777	8.83E-06	16508	Parabacteroides	TRUE	reported	zTkgYk	0.1282	textfile	0.001262209	20.86035679
5	174606261	rs2081023	G	A	-0.122560702	0.023650724	2.64E-07	7178	Paraprevotella	TRUE	reported	yUVWuq	0.1024	textfile	0.003727249	26.84680291
17	69135631	rs9900242	G	A	-0.085296669	0.017521167	1.14E-06	6900	Paraprevotella	TRUE	reported	yUVWuq	0.3608	textfile	0.003422945	23.69257058
13	86162420	rs9602779	C	A	-0.10669184	0.02202635	6.93E-07	7177	Paraprevotella	TRUE	reported	yUVWuq	0.173	textfile	0.003258494	23.45612664
3	149298792	rs140997932	C	T	-0.162375604	0.035417814	2.11E-06	6187	Paraprevotella	TRUE	reported	yUVWuq	0.0646	textfile	0.003385673	21.01152844
11	114526679	rs145020347	G	A	-0.124650032	0.026232336	4.03E-06	6859	Paraprevotella	TRUE	reported	yUVWuq	0.1392	textfile	0.003281125	22.57273593
12	114131978	rs4767113	T	C	0.088246646	0.018381962	2.14E-06	6900	Paraprevotella	TRUE	reported	yUVWuq	0.2873	textfile	0.003329012	23.0402279
1	195971173	rs3008582	C	T	0.105720143	0.022724571	4.36E-06	7175	Paraprevotella	TRUE	reported	yUVWuq	0.1322	textfile	0.00300742	21.63729719
11	41079703	rs4756632	T	G	-0.138905488	0.028989683	3.82E-06	7179	Paraprevotella	TRUE	reported	yUVWuq	0.0934	textfile	0.003187875	22.95254638
12	25249743	rs10842464	C	T	-0.075821491	0.017256778	6.60E-06	7178	Paraprevotella	TRUE	reported	yUVWuq	0.4185	textfile	0.002682226	19.29941644
7	81759508	rs3801748	A	G	0.077972078	0.01716912	5.20E-06	7179	Paraprevotella	TRUE	reported	yUVWuq	0.3459	textfile	0.002864655	20.61869383
18	69623804	rs7240324	G	T	-0.102290408	0.022694788	5.96E-06	6900	Paraprevotella	TRUE	reported	yUVWuq	0.1909	textfile	0.002935565	20.30914612
12	71978728	rs17109926	G	A	-0.098833506	0.021617178	6.75E-06	7179	Paraprevotella	TRUE	reported	yUVWuq	0.1879	textfile	0.002903246	20.89726338
6	83459314	rs17785622	G	A	0.248065378	0.052430396	1.93E-06	3288	Paraprevotella	TRUE	reported	yUVWuq	0.0596	textfile	0.006762191	22.37184383
20	25599776	rs2387977	C	T	-0.068177776	0.013475556	5.38E-07	11345	Parasutterella	TRUE	reported	rzpggz	0.4583	textfile	0.002251174	25.59267774
2	72235444	rs7572229	A	G	0.066272974	0.013273581	6.32E-07	11383	Parasutterella	TRUE	reported	rzpggz	0.4901	textfile	0.002185194	24.92415277
4	15565736	rs35414597	A	T	-0.068494619	0.01421433	1.51E-06	11386	Parasutterella	TRUE	reported	rzpggz	0.339	textfile	0.002035186	23.21580867
4	65556925	rs6828768	T	C	0.063685185	0.013264516	1.78E-06	11386	Parasutterella	TRUE	reported	rzpggz	0.5	textfile	0.002020433	23.04717468
10	44293839	rs10899911	G	A	-0.071710162	0.014815144	1.15E-06	11386	Parasutterella	TRUE	reported	rzpggz	0.2724	textfile	0.002053458	23.42466209
12	5275540	rs7303158	T	C	0.064685912	0.013425592	1.33E-06	11386	Parasutterella	TRUE	reported	rzpggz	0.4423	textfile	0.002034683	23.2100571
2	178954708	rs78383039	C	T	-0.146314647	0.029711928	1.57E-06	9174	Parasutterella	TRUE	reported	rzpggz	0.0666	textfile	0.002636384	24.24483522
8	114804024	rs35055552	C	T	0.109554176	0.023543268	3.35E-06	9970	Parasutterella	TRUE	reported	rzpggz	0.0775	textfile	0.00216714	21.64897032
6	137615592	rs2090816	C	A	0.084096728	0.017731494	2.90E-06	11385	Parasutterella	TRUE	reported	rzpggz	0.1571	textfile	0.001971866	22.49009275
12	126498824	rs1403396	T	A	-0.075672871	0.015903462	2.76E-06	11378	Parasutterella	TRUE	reported	rzpggz	0.2147	textfile	0.001985948	22.63709682
17	14692867	rs55877868	C	A	-0.10445781	0.022808932	2.87E-06	10588	Parasutterella	TRUE	reported	rzpggz	0.0964	textfile	0.001976963	20.96958703
15	67316307	rs8039785	G	T	0.061834541	0.013300041	3.62E-06	11383	Parasutterella	TRUE	reported	rzpggz	0.4523	textfile	0.00189529	21.61125486
8	16674526	rs823424	A	G	-0.071344819	0.015695821	4.95E-06	11386	Parasutterella	TRUE	reported	rzpggz	0.2097	textfile	0.001811333	20.65763
12	53260710	rs7311004	C	T	-0.061752212	0.01364384	5.92E-06	11384	Parasutterella	TRUE	reported	rzpggz	0.3757	textfile	0.001796206	20.48120403
3	156550415	rs62273907	G	A	0.229468131	0.050226185	5.88E-06	3691	Parasutterella	TRUE	reported	rzpggz	0.0497	textfile	0.0056233	20.86166611
3	193896709	rs6809952	A	G	-0.068495728	0.015089156	8.13E-06	11077	Parasutterella	TRUE	reported	rzpggz	0.2734	textfile	0.001856811	20.60244054
3	30163689	rs11715853	A	G	-0.066295189	0.014611398	6.23E-06	11386	Parasutterella	TRUE	reported	rzpggz	0.3141	textfile	0.001804782	20.58278662
3	17793504	rs75754569	G	C	0.181434144	0.031942874	1.10E-08	5481	Peptococcus	TRUE	reported	JWI7RI	0.1103	textfile	0.005851692	32.25013709
13	91182556	rs77681628	T	C	0.200307214	0.038732756	2.69E-07	4842	Peptococcus	TRUE	reported	JWI7RI	0.0586	textfile	0.005493124	26.73356971
4	35358594	rs10031059	C	T	-0.121166531	0.022584403	1.24E-07	5526	Peptococcus	TRUE	reported	JWI7RI	0.2207	textfile	0.005181804	28.7733827
6	99020289	rs6918730	A	G	0.135310568	0.028974201	1.15E-06	5656	Peptococcus	TRUE	reported	JWI7RI	0.0974	textfile	0.003841136	21.8015269
14	57985112	rs413827	A	G	0.11022947	0.023752348	3.30E-06	5482	Peptococcus	TRUE	reported	JWI7RI	0.2127	textfile	0.003913276	21.52900044
2	33691809	rs2054133	A	G	0.089543257	0.018833153	2.14E-06	5657	Peptococcus	TRUE	reported	JWI7RI	0.4742	textfile	0.003980169	22.59779761
10	78716030	rs11001941	A	G	-0.195611127	0.039221681	1.33E-06	5607	Peptococcus	TRUE	reported	JWI7RI	0.0676	textfile	0.004416536	24.86450169
9	104595848	rs7033353	G	T	0.090152001	0.018995009	2.22E-06	5657	Peptococcus	TRUE	reported	JWI7RI	0.4195	textfile	0.003966064	22.5173951
22	50973113	rs5770862	C	T	0.162017845	0.035681339	3.22E-06	5431	Peptococcus	TRUE	reported	JWI7RI	0.0666	textfile	0.003781969	20.61025917
15	75073172	rs34282744	C	G	0.19179739	0.03998324	1.84E-06	5257	Peptococcus	TRUE	reported	JWI7RI	0.0616	textfile	0.004358074	23.0019235
11	968356	rs72850165	C	T	-0.134304018	0.030042318	5.74E-06	5627	Peptococcus	TRUE	reported	JWI7RI	0.1083	textfile	0.003539113	19.97821717
11	4019788	rs11030569	T	A	-0.174020126	0.037413336	3.13E-06	5329	Peptococcus	TRUE	reported	JWI7RI	0.0775	textfile	0.004043345	21.62634164
6	162239191	rs7766680	C	G	0.09768317	0.021415492	3.51E-06	5655	Peptococcus	TRUE	reported	JWI7RI	0.2485	textfile	0.003665691	20.79839081
1	75971700	rs74592222	A	G	0.137957011	0.030296488	8.55E-06	5329	Peptococcus	TRUE	reported	JWI7RI	0.1173	textfile	0.003875884	20.7271675
20	43118017	rs36121075	G	A	-0.140670082	0.030627993	6.99E-06	5301	Peptococcus	TRUE	reported	JWI7RI	0.1282	textfile	0.003963545	21.08640368
1	216223782	rs12069354	T	C	0.167629782	0.037950049	9.28E-06	5352	Peptococcus	TRUE	reported	JWI7RI	0.0666	textfile	0.003632296	19.50362553
12	53098742	rs75882962	C	T	0.096866054	0.019057501	3.19E-07	10710	Phascolarctobacterium	TRUE	reported	MkrAnV	0.167	textfile	0.002406442	25.83034395
4	183252836	rs56157888	C	A	0.095486383	0.019397634	1.09E-06	10031	Phascolarctobacterium	TRUE	reported	MkrAnV	0.17	textfile	0.002409868	24.22695255
3	168339417	rs56069061	A	G	-0.111305825	0.02306943	1.87E-06	11007	Phascolarctobacterium	TRUE	reported	MkrAnV	0.1014	textfile	0.002110453	23.27464998
3	186553389	rs74540770	A	G	-0.121014393	0.025862072	3.60E-06	9403	Phascolarctobacterium	TRUE	reported	MkrAnV	0.0646	textfile	0.002323116	21.89046718
17	73584441	rs76124218	G	C	-0.159360781	0.03445316	2.67E-06	7314	Phascolarctobacterium	TRUE	reported	MkrAnV	0.0517	textfile	0.00291663	21.388779
1	203102563	rs6427992	C	G	-0.065245772	0.013750826	2.09E-06	11113	Phascolarctobacterium	TRUE	reported	MkrAnV	0.3926	textfile	0.002021794	22.50966365
2	174436533	rs12618201	G	A	0.06416571	0.013820192	3.38E-06	11113	Phascolarctobacterium	TRUE	reported	MkrAnV	0.3469	textfile	0.001935998	21.55259957
22	47841258	rs74847270	G	A	-0.104889022	0.023099793	5.73E-06	11098	Phascolarctobacterium	TRUE	reported	MkrAnV	0.0875	textfile	0.001854356	20.61415956
8	102434276	rs1264476	G	T	0.076733542	0.016604148	4.30E-06	11104	Phascolarctobacterium	TRUE	reported	MkrAnV	0.1998	textfile	0.001919656	21.35300813
14	21358155	rs28525131	A	G	-0.118657158	0.026904831	8.23E-06	10457	Phascolarctobacterium	TRUE	reported	MkrAnV	0.0944	textfile	0.001856578	19.44662626
13	71376322	rs7982713	A	G	0.072692152	0.016320086	9.72E-06	10710	Phascolarctobacterium	TRUE	reported	MkrAnV	0.2286	textfile	0.001849	19.83577026
4	17051156	rs11929846	C	T	-0.069719918	0.015796922	8.88E-06	11114	Phascolarctobacterium	TRUE	reported	MkrAnV	0.2097	textfile	0.001749596	19.47558999
3	60474379	rs430270	C	A	0.13915522	0.029705527	2.87E-06	3318	Prevotella7	TRUE	reported	VSN8nq	0.2008	textfile	0.0065703	21.93121099
2	12101762	rs57404562	A	C	0.15548647	0.031605691	6.22E-07	3487	Prevotella7	TRUE	reported	VSN8nq	0.1799	textfile	0.006892849	24.18830631
18	71442664	rs9959718	A	G	0.133012021	0.027536133	1.90E-06	3489	Prevotella7	TRUE	reported	VSN8nq	0.2495	textfile	0.006643243	23.31990973
22	24613952	rs9608249	G	A	-0.158213329	0.033631703	2.07E-06	3482	Prevotella7	TRUE	reported	VSN8nq	0.171	textfile	0.006315506	22.11764588
2	242066314	rs2240542	T	C	0.120849888	0.026177616	4.84E-06	3489	Prevotella7	TRUE	reported	VSN8nq	0.2575	textfile	0.006071368	21.30018142
10	133000320	rs2918132	T	C	-0.11464837	0.025491556	6.42E-06	3318	Prevotella7	TRUE	reported	VSN8nq	0.3678	textfile	0.006059365	20.21534722
11	19943115	rs16937247	C	G	0.146097858	0.035152923	9.64E-06	3486	Prevotella7	TRUE	reported	VSN8nq	0.1402	textfile	0.004930499	17.26297219
16	47237609	rs118038478	G	A	0.205675553	0.046891721	7.85E-06	3295	Prevotella7	TRUE	reported	VSN8nq	0.0755	textfile	0.005804826	19.22690168
1	3343802	rs12124567	G	A	-0.121281313	0.027501731	9.49E-06	3283	Prevotella7	TRUE	reported	VSN8nq	0.2624	textfile	0.005888867	19.43582884
6	91019654	rs12195431	C	T	0.196527815	0.044232188	8.73E-06	3489	Prevotella7	TRUE	reported	VSN8nq	0.0785	textfile	0.005626261	19.7297775
1	29736216	rs9426434	C	T	-0.123657205	0.027851446	9.72E-06	3318	Prevotella7	TRUE	reported	VSN8nq	0.2734	textfile	0.005906014	19.70069338
11	39821773	rs79263163	C	A	-0.143981995	0.031500978	7.51E-06	3489	Prevotella7	TRUE	reported	VSN8nq	0.1849	textfile	0.00595216	20.87946119
19	639161	rs111509883	C	T	0.171130632	0.03476241	1.24E-06	6960	Prevotella9	TRUE	reported	7o2LCy	0.0845	textfile	0.0034699	24.22763017
8	19115604	rs2683313	G	A	-0.072457582	0.015160279	1.69E-06	10260	Prevotella9	TRUE	reported	7o2LCy	0.3082	textfile	0.002221468	22.83855426
22	44236460	rs117271932	G	A	0.20808857	0.044039277	2.82E-06	4878	Prevotella9	TRUE	reported	7o2LCy	0.0467	textfile	0.004556077	22.31711168
9	109009495	rs10512344	G	C	0.247372806	0.054408651	3.19E-06	3063	Prevotella9	TRUE	reported	7o2LCy	0.0328	textfile	0.006703474	20.65781248
1	118852817	rs9428102	G	A	-0.07788445	0.017606807	4.62E-06	10264	Prevotella9	TRUE	reported	7o2LCy	0.2366	textfile	0.001902815	19.56391156
20	21470713	rs746764	C	T	-0.091577152	0.019324484	2.04E-06	9385	Prevotella9	TRUE	reported	7o2LCy	0.173	textfile	0.002387186	22.45256181
15	38513730	rs16966465	C	G	0.074334818	0.01652906	9.33E-06	10261	Prevotella9	TRUE	reported	7o2LCy	0.2346	textfile	0.001967177	20.22104397
10	12497581	rs2104588	C	T	0.105558491	0.023773023	8.13E-06	9268	Prevotella9	TRUE	reported	7o2LCy	0.1193	textfile	0.002122798	19.71168656
10	122819400	rs11199734	T	A	0.077020901	0.016946218	7.00E-06	10263	Prevotella9	TRUE	reported	7o2LCy	0.2177	textfile	0.002008741	20.65318189
18	19993452	rs7232121	C	G	0.067129188	0.014422959	3.76E-06	9790	Prevotella9	TRUE	reported	7o2LCy	0.4791	textfile	0.00220786	21.65834783
2	11232685	rs11685699	T	C	-0.141357386	0.029566474	2.03E-06	8342	Prevotella9	TRUE	reported	7o2LCy	0.0825	textfile	0.002732621	22.85250522
22	26152738	rs9613013	A	G	0.091759081	0.020269664	6.10E-06	9790	Prevotella9	TRUE	reported	7o2LCy	0.1451	textfile	0.002088883	20.48878803
1	14161251	rs2495052	G	A	0.083897846	0.018852315	8.97E-06	9790	Prevotella9	TRUE	reported	7o2LCy	0.1789	textfile	0.002018886	19.80083521
2	91954502	rs72815774	C	T	-0.176185788	0.039306766	8.78E-06	5728	Prevotella9	TRUE	reported	7o2LCy	0.0706	textfile	0.003495292	20.08424213
17	59421778	rs4968431	T	G	0.064011283	0.014416226	8.58E-06	10271	Prevotella9	TRUE	reported	7o2LCy	0.3638	textfile	0.001915862	19.71175599
12	1794470	rs7976209	C	T	-0.087078586	0.019795052	7.28E-06	10263	Prevotella9	TRUE	reported	7o2LCy	0.167	textfile	0.001881989	19.34749793
4	161115744	rs12648235	C	T	0.078590196	0.017767553	7.39E-06	10271	Prevotella9	TRUE	reported	7o2LCy	0.1571	textfile	0.001901263	19.56126499
5	63736025	rs1304512	A	G	0.076159345	0.016588486	5.29E-06	9790	Prevotella9	TRUE	reported	7o2LCy	0.2187	textfile	0.002148405	21.07386477
18	71992502	rs7237249	T	C	-0.082376407	0.018212594	8.93E-06	10271	Prevotella9	TRUE	reported	7o2LCy	0.1352	textfile	0.001987857	20.45396435
9	112657543	rs2900503	T	G	-0.172329153	0.032667127	1.55E-07	3320	RikenellaceaeRC9gutgroup	TRUE	reported	ZJlwS9	0.171	textfile	0.008312514	27.81210926
4	149562638	rs17582787	G	A	-0.157739395	0.033992444	3.55E-06	3320	RikenellaceaeRC9gutgroup	TRUE	reported	ZJlwS9	0.1292	textfile	0.006444211	21.52057445
11	102429543	rs7113155	C	G	0.114422634	0.024779825	5.26E-06	3334	RikenellaceaeRC9gutgroup	TRUE	reported	ZJlwS9	0.4523	textfile	0.006354673	21.3091839
4	84698188	rs4270579	A	G	-0.118021261	0.027104126	5.46E-06	3331	RikenellaceaeRC9gutgroup	TRUE	reported	ZJlwS9	0.3042	textfile	0.005659916	18.94911179
10	135010198	rs2998141	C	T	-0.136346427	0.029307262	4.42E-06	3330	RikenellaceaeRC9gutgroup	TRUE	reported	ZJlwS9	0.2217	textfile	0.006457719	21.63097541
7	73334987	rs4717843	T	G	-0.119376102	0.026054834	4.72E-06	3220	RikenellaceaeRC9gutgroup	TRUE	reported	ZJlwS9	0.3618	textfile	0.006477094	20.97917154
1	164800873	rs9887954	A	G	-0.114849386	0.024901293	4.81E-06	3330	RikenellaceaeRC9gutgroup	TRUE	reported	ZJlwS9	0.4364	textfile	0.006347517	21.25948065
16	76605358	rs7193937	C	G	0.12415332	0.027741031	6.19E-06	3220	RikenellaceaeRC9gutgroup	TRUE	reported	ZJlwS9	0.2893	textfile	0.006181908	20.0171229
6	165668732	rs80309088	A	G	0.174049957	0.038342318	4.56E-06	3170	RikenellaceaeRC9gutgroup	TRUE	reported	ZJlwS9	0.1292	textfile	0.006458296	20.5928773
4	163830516	rs12501673	G	A	0.116395371	0.026225344	6.29E-06	3334	RikenellaceaeRC9gutgroup	TRUE	reported	ZJlwS9	0.325	textfile	0.005873609	19.68649666
4	155865671	rs17032291	C	T	-0.169578595	0.036825126	6.61E-06	3206	RikenellaceaeRC9gutgroup	TRUE	reported	ZJlwS9	0.1412	textfile	0.006570931	21.19251897
19	1970021	rs2074881	C	T	-0.142235956	0.032390968	9.45E-06	3315	RikenellaceaeRC9gutgroup	TRUE	reported	ZJlwS9	0.1789	textfile	0.005783204	19.27120318
5	31406285	rs7712231	G	A	0.156283835	0.035046199	7.97E-06	3334	RikenellaceaeRC9gutgroup	TRUE	reported	ZJlwS9	0.165	textfile	0.005929226	19.87401751
10	17019559	rs61841503	A	G	0.092887978	0.017145406	4.00E-08	13568	Romboutsia	TRUE	reported	ywwLHb	0.1372	textfile	0.002158585	29.34671251
7	5319387	rs10279978	G	A	-0.062220227	0.012767535	1.17E-06	14143	Romboutsia	TRUE	reported	ywwLHb	0.3479	textfile	0.001676405	23.74584769
1	171903885	rs16843578	T	C	-0.087527594	0.019677862	5.08E-06	14186	Romboutsia	TRUE	reported	ywwLHb	0.0825	textfile	0.001392736	19.78212483
13	88725540	rs77702691	G	A	-0.094405983	0.020854443	7.37E-06	12487	Romboutsia	TRUE	reported	ywwLHb	0.1024	textfile	0.001638444	20.48954267
2	16066705	rs75987356	A	G	-0.129578364	0.028045444	6.71E-06	10466	Romboutsia	TRUE	reported	ywwLHb	0.0686	textfile	0.002035517	21.34309244
8	5088054	rs75200530	G	T	-0.190644379	0.042106493	5.07E-06	5246	Romboutsia	TRUE	reported	ywwLHb	0.0467	textfile	0.003892493	20.49199618
13	32720756	rs9567264	T	C	0.058001807	0.01274947	5.76E-06	14180	Romboutsia	TRUE	reported	ywwLHb	0.3201	textfile	0.001457435	20.69367051
7	78136725	rs34302036	G	A	0.055026128	0.012083475	5.88E-06	14185	Romboutsia	TRUE	reported	ywwLHb	0.4145	textfile	0.00145979	20.734471
11	133834657	rs7109293	G	A	0.091911164	0.020573834	6.98E-06	14141	Romboutsia	TRUE	reported	ywwLHb	0.0924	textfile	0.001409332	19.95467401
5	57229635	rs114398731	C	G	-0.13103857	0.029381546	7.96E-06	10326	Romboutsia	TRUE	reported	ywwLHb	0.0358	textfile	0.001922565	19.88679894
7	106406824	rs28603357	C	T	-0.214910996	0.047473928	8.52E-06	3693	Romboutsia	TRUE	reported	ywwLHb	0.0636	textfile	0.005518541	20.48196726
11	99665050	rs11221428	C	T	-0.072677936	0.015826331	6.49E-06	14187	Romboutsia	TRUE	reported	ywwLHb	0.1551	textfile	0.001484257	21.08547822
6	135411737	rs9389266	G	T	0.072281496	0.016235341	9.38E-06	14187	Romboutsia	TRUE	reported	ywwLHb	0.169	textfile	0.001395194	19.81847444
7	145760298	rs62504452	G	A	-0.071004771	0.015665426	4.66E-06	14178	Romboutsia	TRUE	reported	ywwLHb	0.166	textfile	0.001446928	20.54136965
16	8307948	rs2034589	C	G	0.062976455	0.012348898	5.01E-07	17846	Roseburia	TRUE	reported	Ecqqj1	0.2276	textfile	0.001455213	26.00466803
4	119349	rs116270582	A	T	-0.153843918	0.032932399	1.20E-06	9099	Roseburia	TRUE	reported	Ecqqj1	0.0487	textfile	0.002392654	21.81817628
12	50650057	rs2160994	C	T	0.055068659	0.011248106	9.70E-07	17444	Roseburia	TRUE	reported	Ecqqj1	0.3797	textfile	0.00137217	23.96626646
11	12009569	rs16910295	C	T	-0.098043368	0.020956968	2.91E-06	16648	Roseburia	TRUE	reported	Ecqqj1	0.0606	textfile	0.001312946	21.88403367
1	95178974	rs12740451	C	T	0.069752736	0.015360737	7.34E-06	17837	Roseburia	TRUE	reported	Ecqqj1	0.1252	textfile	0.001154715	20.61814952
3	57116228	rs6445851	A	G	-0.04973359	0.010815826	3.53E-06	17851	Roseburia	TRUE	reported	Ecqqj1	0.4006	textfile	0.001183051	21.14129623
13	103117486	rs9300744	T	C	-0.058845175	0.012622789	4.75E-06	17854	Roseburia	TRUE	reported	Ecqqj1	0.2386	textfile	0.001215758	21.73013311
5	89598914	rs2943022	C	T	0.049378559	0.010676336	4.11E-06	17854	Roseburia	TRUE	reported	Ecqqj1	0.4602	textfile	0.001196677	21.38866661
6	12774611	rs6930661	T	C	-0.096158735	0.020497475	2.48E-06	16945	Roseburia	TRUE	reported	Ecqqj1	0.0755	textfile	0.001297094	22.0052085
10	16051097	rs4748237	C	G	0.048832628	0.010640433	4.67E-06	17851	Roseburia	TRUE	reported	Ecqqj1	0.4046	textfile	0.001178493	21.05973722
1	145655256	rs147990086	G	A	-0.057893629	0.013239999	8.93E-06	17840	Roseburia	TRUE	reported	Ecqqj1	0.1909	textfile	0.001070596	19.11775899
5	125076494	rs329182	C	T	0.069032724	0.015288408	5.90E-06	17854	Roseburia	TRUE	reported	Ecqqj1	0.1571	textfile	0.001140655	20.3862259
1	194183650	rs302266	C	T	-0.077731153	0.01729852	8.13E-06	17056	Roseburia	TRUE	reported	Ecqqj1	0.1203	textfile	0.001182446	20.18930584
6	166170836	rs75326254	T	C	-0.104627797	0.023089702	7.50E-06	15893	Roseburia	TRUE	reported	Ecqqj1	0.0636	textfile	0.001290301	20.53065778
15	86512809	rs55858165	C	A	0.17928439	0.040495413	9.99E-06	5447	Roseburia	TRUE	reported	Ecqqj1	0.0775	textfile	0.003585551	19.59357979
15	37859065	rs57466170	T	C	0.074140517	0.017160095	8.30E-06	17333	Roseburia	TRUE	reported	Ecqqj1	0.0865	textfile	0.001075798	18.66473095
5	144135655	rs78753150	C	A	0.096873855	0.021406676	9.98E-06	16303	Roseburia	TRUE	reported	Ecqqj1	0.0586	textfile	0.00125459	20.47676815
21	19151940	rs243585	G	C	-0.058593933	0.012101692	1.33E-06	16906	Ruminiclostridium5	TRUE	reported	5WQJPO	0.3012	textfile	0.001384747	23.44022091
12	1891043	rs2286384	C	G	-0.051881398	0.010748225	1.44E-06	17394	Ruminiclostridium5	TRUE	reported	5WQJPO	0.501	textfile	0.001337732	23.29699579
20	41177956	rs79968837	G	A	-0.095031084	0.019350746	1.15E-06	16602	Ruminiclostridium5	TRUE	reported	5WQJPO	0.0686	textfile	0.001450591	24.11479667
10	12835085	rs2482038	A	C	0.051899121	0.010877683	1.70E-06	17396	Ruminiclostridium5	TRUE	reported	5WQJPO	0.4384	textfile	0.001306863	22.76131285
5	32477664	rs113753996	C	T	0.082068892	0.017446254	3.99E-06	16680	Ruminiclostridium5	TRUE	reported	5WQJPO	0.1372	textfile	0.001324893	22.1258865
6	50405920	rs1492620	C	T	-0.083050484	0.018007297	3.53E-06	17397	Ruminiclostridium5	TRUE	reported	5WQJPO	0.0805	textfile	0.001221187	21.26852427
8	131316030	rs2791343	C	T	0.051717025	0.011336879	5.54E-06	17392	Ruminiclostridium5	TRUE	reported	5WQJPO	0.34	textfile	0.001195119	20.80798708
10	35262588	rs10827477	G	A	-0.054738653	0.011516344	2.19E-06	17391	Ruminiclostridium5	TRUE	reported	5WQJPO	0.3151	textfile	0.00129739	22.58962536
20	60293505	rs6121460	A	G	0.09329552	0.019920597	2.64E-06	17318	Ruminiclostridium5	TRUE	reported	5WQJPO	0.0805	textfile	0.001264939	21.93141867
1	41878680	rs2801960	G	C	0.052097504	0.011511124	6.21E-06	17387	Ruminiclostridium5	TRUE	reported	5WQJPO	0.3181	textfile	0.001176691	20.48087019
16	86769909	rs8053158	G	A	-0.074054329	0.015915101	5.90E-06	17397	Ruminiclostridium5	TRUE	reported	5WQJPO	0.1203	textfile	0.00124299	21.64871671
13	108775162	rs1223978	C	T	0.048416888	0.010825421	8.16E-06	17381	Ruminiclostridium5	TRUE	reported	5WQJPO	0.4801	textfile	0.001149555	20.0011127
2	103755970	rs73002572	C	G	0.181547526	0.041407845	8.82E-06	3761	Ruminiclostridium5	TRUE	reported	5WQJPO	0.0547	textfile	0.005085083	19.21252341
21	33811886	rs2833828	A	G	0.048961687	0.010870209	6.82E-06	17397	Ruminiclostridium5	TRUE	reported	5WQJPO	0.4533	textfile	0.001164814	20.28556174
3	55243531	rs4955951	G	A	-0.07137494	0.01658264	9.96E-06	17397	Ruminiclostridium5	TRUE	reported	5WQJPO	0.0924	textfile	0.00106377	18.52397614
14	20954661	rs1756364	T	G	0.099918929	0.019716857	2.54E-07	12933	Ruminiclostridium6	TRUE	reported	s9tohI	0.1213	textfile	0.001981798	25.67751634
14	56938952	rs71414120	G	T	0.200894087	0.040643398	1.08E-06	5567	Ruminiclostridium6	TRUE	reported	s9tohI	0.0765	textfile	0.004369495	24.42295693
16	72136154	rs61060922	G	T	0.159129692	0.032228344	1.09E-06	8955	Ruminiclostridium6	TRUE	reported	s9tohI	0.0447	textfile	0.002715064	24.374149
1	240503826	rs79968172	A	G	0.116139597	0.02430834	1.66E-06	12802	Ruminiclostridium6	TRUE	reported	s9tohI	0.0557	textfile	0.001779912	22.82349631
11	40289063	rs77193512	G	A	0.073653265	0.015316349	1.30E-06	13380	Ruminiclostridium6	TRUE	reported	s9tohI	0.167	textfile	0.001725311	23.12110609
8	79766499	rs11992182	C	A	0.06252993	0.013787562	4.65E-06	13381	Ruminiclostridium6	TRUE	reported	s9tohI	0.2883	textfile	0.001534777	20.56534606
18	76018244	rs72991535	G	T	0.135603894	0.029517443	4.95E-06	9642	Ruminiclostridium6	TRUE	reported	s9tohI	0.0596	textfile	0.002184088	21.10069575
11	86179076	rs663262	C	T	-0.134980385	0.03107145	3.39E-06	7876	Ruminiclostridium6	TRUE	reported	s9tohI	0.0517	textfile	0.002390414	18.86722321
13	111703249	rs9555756	C	A	-0.080413824	0.017669194	7.10E-06	13369	Ruminiclostridium6	TRUE	reported	s9tohI	0.1243	textfile	0.00154688	20.70918397
2	5548605	rs792058	A	G	0.055423396	0.012542318	8.58E-06	12933	Ruminiclostridium6	TRUE	reported	s9tohI	0.4274	textfile	0.001507565	19.52376093
10	132651293	rs10829821	C	T	-0.097605954	0.021607241	3.47E-06	12802	Ruminiclostridium6	TRUE	reported	s9tohI	0.0855	textfile	0.001591419	20.40262978
19	10115515	rs67479537	C	T	0.118994191	0.026487011	9.30E-06	11613	Ruminiclostridium6	TRUE	reported	s9tohI	0.0795	textfile	0.00173495	20.1795187
15	61047117	rs1871858	G	C	-0.105421541	0.023727442	9.12E-06	12818	Ruminiclostridium6	TRUE	reported	s9tohI	0.0795	textfile	0.001537688	19.73736157
10	128214403	rs116969552	G	A	-0.166822503	0.037668056	9.16E-06	6824	Ruminiclostridium6	TRUE	reported	s9tohI	0.0358	textfile	0.002866008	19.60810183
19	49209339	rs2548459	T	C	0.055486587	0.012275456	6.40E-06	13377	Ruminiclostridium6	TRUE	reported	s9tohI	0.4702	textfile	0.001525033	20.42847002
7	101271282	rs73176030	C	T	0.058665044	0.013207973	7.29E-06	13378	Ruminiclostridium6	TRUE	reported	s9tohI	0.3181	textfile	0.0014725	19.72520555
4	36478011	rs35362464	A	C	0.072007723	0.016538673	8.99E-06	13308	Ruminiclostridium6	TRUE	reported	s9tohI	0.1511	textfile	0.001422414	18.95359416
3	157841287	rs57665991	G	C	-0.064150707	0.012333861	2.07E-07	16725	Ruminiclostridium9	TRUE	reported	ADUafZ	0.2386	textfile	0.001614867	27.04910063
1	247710285	rs12040548	T	G	0.057042151	0.012235891	3.15E-06	16721	Ruminiclostridium9	TRUE	reported	ADUafZ	0.3111	textfile	0.001298058	21.73044481
7	47013498	rs115044523	A	G	-0.098002558	0.020261641	2.37E-06	16107	Ruminiclostridium9	TRUE	reported	ADUafZ	0.0915	textfile	0.001450376	23.39223203
11	68886460	rs12419854	A	T	-0.072797471	0.015559424	3.18E-06	16027	Ruminiclostridium9	TRUE	reported	ADUafZ	0.1779	textfile	0.001363957	21.88725664
20	2210530	rs6082461	C	A	0.058642458	0.013100394	4.87E-06	16650	Ruminiclostridium9	TRUE	reported	ADUafZ	0.2068	textfile	0.00120204	20.03565039
9	74214419	rs113048721	G	C	0.060073481	0.013273731	4.10E-06	16719	Ruminiclostridium9	TRUE	reported	ADUafZ	0.2386	textfile	0.001223595	20.47989109
19	34371198	rs918449	G	A	-0.095090817	0.019717682	2.56E-06	16725	Ruminiclostridium9	TRUE	reported	ADUafZ	0.0696	textfile	0.00138866	23.25484764
6	128568828	rs73592673	T	A	-0.08162902	0.016951466	2.14E-06	15493	Ruminiclostridium9	TRUE	reported	ADUafZ	0.1471	textfile	0.001494478	23.18561346
7	155701010	rs79082720	G	C	0.092857633	0.020487143	6.47E-06	16094	Ruminiclostridium9	TRUE	reported	ADUafZ	0.0954	textfile	0.001274836	20.54085088
8	14697544	rs74303178	C	T	0.053274162	0.011927361	7.92E-06	16706	Ruminiclostridium9	TRUE	reported	ADUafZ	0.3201	textfile	0.001192762	19.9476862
2	204706865	rs13033315	A	T	0.051119464	0.011141773	5.68E-06	16724	Ruminiclostridium9	TRUE	reported	ADUafZ	0.4503	textfile	0.001257122	21.0480571
3	29179983	rs9809789	T	C	-0.071745357	0.015967315	8.72E-06	16025	Ruminiclostridium9	TRUE	reported	ADUafZ	0.168	textfile	0.001258285	20.18689962
13	90441578	rs9522712	C	T	0.069972768	0.015493905	4.66E-06	16725	Ruminiclostridium9	TRUE	reported	ADUafZ	0.1451	textfile	0.001217982	20.39315377
6	67655320	rs78191726	C	T	0.094499761	0.02102058	7.58E-06	16039	Ruminiclostridium9	TRUE	reported	ADUafZ	0.0905	textfile	0.001258484	20.20774529
12	10702414	rs7137760	T	C	0.050797017	0.011218236	7.07E-06	16722	Ruminiclostridium9	TRUE	reported	ADUafZ	0.4145	textfile	0.001224636	20.50101193
22	17793012	rs5994253	G	A	-0.081130217	0.015762089	2.35E-07	15288	RuminococcaceaeNK4A214group	TRUE	reported	Uck6wZ	0.1461	textfile	0.001729956	26.48993606
22	49796014	rs136761	A	G	-0.058752097	0.01191547	8.15E-07	14822	RuminococcaceaeNK4A214group	TRUE	reported	Uck6wZ	0.4294	textfile	0.001637592	24.30892738
1	157338888	rs11586410	A	G	-0.086342178	0.016993683	3.66E-07	14822	RuminococcaceaeNK4A214group	TRUE	reported	Uck6wZ	0.1342	textfile	0.001738635	25.81144823
12	78373555	rs34576931	C	G	-0.087331196	0.019488596	4.72E-06	14678	RuminococcaceaeNK4A214group	TRUE	reported	Uck6wZ	0.0915	textfile	0.001366209	20.07791047
2	235430299	rs114244418	G	C	-0.17526622	0.037277927	3.59E-06	7123	RuminococcaceaeNK4A214group	TRUE	reported	Uck6wZ	0.0408	textfile	0.003093744	22.09891647
20	18030357	rs4814689	T	C	-0.108300291	0.023070832	4.55E-06	14009	RuminococcaceaeNK4A214group	TRUE	reported	Uck6wZ	0.0666	textfile	0.001570518	22.03285185
7	132042135	rs73158814	G	C	-0.10925732	0.022745845	2.20E-06	13077	RuminococcaceaeNK4A214group	TRUE	reported	Uck6wZ	0.0736	textfile	0.001761259	23.06909352
2	239087912	rs12731	G	A	-0.052768427	0.01150534	4.87E-06	15288	RuminococcaceaeNK4A214group	TRUE	reported	Uck6wZ	0.4513	textfile	0.001374047	21.03257942
2	141897042	rs7573569	C	T	0.107738536	0.023363816	3.23E-06	14822	RuminococcaceaeNK4A214group	TRUE	reported	Uck6wZ	0.0716	textfile	0.001432601	21.26160089
3	26509287	rs147475196	G	A	-0.133768553	0.029519585	4.72E-06	9917	RuminococcaceaeNK4A214group	TRUE	reported	Uck6wZ	0.0775	textfile	0.002066374	20.53052082
16	24073806	rs62027366	C	T	0.061538935	0.013761184	6.58E-06	14822	RuminococcaceaeNK4A214group	TRUE	reported	Uck6wZ	0.2296	textfile	0.001347398	19.99538251
4	159932022	rs12642039	C	T	-0.055300297	0.011939746	3.43E-06	15276	RuminococcaceaeNK4A214group	TRUE	reported	Uck6wZ	0.3658	textfile	0.001402315	21.44904293
5	35288938	rs35559912	C	T	-0.092507085	0.020367383	4.89E-06	13976	RuminococcaceaeNK4A214group	TRUE	reported	Uck6wZ	0.0656	textfile	0.00147386	20.62611295
3	84725039	rs13087692	G	T	0.057462316	0.012593957	8.69E-06	15288	RuminococcaceaeNK4A214group	TRUE	reported	Uck6wZ	0.3052	textfile	0.001359879	20.81541221
1	100248591	rs6681678	T	C	-0.100174165	0.024000023	9.05E-06	13031	RuminococcaceaeNK4A214group	TRUE	reported	Uck6wZ	0.0497	textfile	0.00133515	17.41893007
5	123846318	rs11241747	T	C	0.053385843	0.012003462	6.59E-06	14822	RuminococcaceaeNK4A214group	TRUE	reported	Uck6wZ	0.3907	textfile	0.001332764	19.77791644
15	80713184	rs77564310	C	A	-0.071309265	0.014085525	3.29E-07	17000	RuminococcaceaeUCG002	TRUE	reported	1jvZPT	0.1789	textfile	0.001505368	25.62682101
12	47384118	rs55793120	C	T	0.137396059	0.027413962	4.81E-07	11669	RuminococcaceaeUCG002	TRUE	reported	1jvZPT	0.0507	textfile	0.002148015	25.11484381
1	14732458	rs10927423	A	C	-0.071361729	0.014771224	8.50E-07	17096	RuminococcaceaeUCG002	TRUE	reported	1jvZPT	0.1829	textfile	0.001363361	23.33710324
4	12207874	rs67746927	G	C	-0.054237005	0.011035718	9.17E-07	16651	RuminococcaceaeUCG002	TRUE	reported	1jvZPT	0.4414	textfile	0.001448506	24.15116348
11	111712942	rs116974815	A	C	-0.189730541	0.039656625	2.03E-06	5819	RuminococcaceaeUCG002	TRUE	reported	1jvZPT	0.0577	textfile	0.003918227	22.88198499
14	77502546	rs7155595	A	C	0.056992918	0.011698636	1.15E-06	17084	RuminococcaceaeUCG002	TRUE	reported	1jvZPT	0.3091	textfile	0.001387327	23.73124331
11	86335459	rs7120052	C	A	0.062479604	0.013552314	1.97E-06	17097	RuminococcaceaeUCG002	TRUE	reported	1jvZPT	0.1759	textfile	0.001241624	21.25195166
1	227563126	rs10916131	T	C	-0.069333027	0.014675325	2.87E-06	17097	RuminococcaceaeUCG002	TRUE	reported	1jvZPT	0.1382	textfile	0.001303822	22.31793668
1	238938497	rs79016051	T	C	-0.088774672	0.018942419	2.34E-06	16937	RuminococcaceaeUCG002	TRUE	reported	1jvZPT	0.0905	textfile	0.001295114	21.96119729
19	54475808	rs12463378	G	A	-0.052206066	0.011208649	2.96E-06	16994	RuminococcaceaeUCG002	TRUE	reported	1jvZPT	0.4175	textfile	0.001274928	21.69123493
5	123822114	rs11750293	T	G	-0.057830385	0.012051229	1.76E-06	17094	RuminococcaceaeUCG002	TRUE	reported	1jvZPT	0.2813	textfile	0.001345306	23.0249482
1	190171640	rs2265670	G	C	-0.051240397	0.010928696	2.99E-06	17096	RuminococcaceaeUCG002	TRUE	reported	1jvZPT	0.4583	textfile	0.001284209	21.9804934
10	73820548	rs15256	T	C	0.073237587	0.016833997	9.46E-06	17095	RuminococcaceaeUCG002	TRUE	reported	1jvZPT	0.0865	textfile	0.001105971	18.92529999
4	23325040	rs882348	G	A	-0.079994585	0.017861803	5.45E-06	17097	RuminococcaceaeUCG002	TRUE	reported	1jvZPT	0.1064	textfile	0.001171768	20.05486802
2	45178830	rs72874194	C	G	-0.077028853	0.016724954	3.47E-06	16651	RuminococcaceaeUCG002	TRUE	reported	1jvZPT	0.0994	textfile	0.001272283	21.20922721
3	24045453	rs6793778	T	C	-0.055870572	0.012525794	9.81E-06	17094	RuminococcaceaeUCG002	TRUE	reported	1jvZPT	0.2624	textfile	0.001162537	19.89321187
12	129451330	rs7342369	A	C	-0.052780292	0.011602332	5.66E-06	16651	RuminococcaceaeUCG002	TRUE	reported	1jvZPT	0.3231	textfile	0.00124129	20.69192357
9	20131746	rs10964441	A	G	-0.149060086	0.034485997	7.45E-06	5346	RuminococcaceaeUCG002	TRUE	reported	1jvZPT	0.0527	textfile	0.003482516	18.67560407
11	43344751	rs11607472	G	A	-0.0780229	0.017632484	7.19E-06	16282	RuminococcaceaeUCG002	TRUE	reported	1jvZPT	0.1074	textfile	0.001201123	19.57779808
19	43637890	rs7249614	G	A	-0.049277826	0.011080679	9.07E-06	16651	RuminococcaceaeUCG002	TRUE	reported	1jvZPT	0.3847	textfile	0.001186355	19.77507785
5	141014951	rs76847269	G	A	0.163508017	0.035615077	5.17E-06	7654	RuminococcaceaeUCG002	TRUE	reported	1jvZPT	0.0567	textfile	0.002746171	21.07156643
2	120757853	rs6542556	G	A	0.050974014	0.011406021	7.86E-06	17094	RuminococcaceaeUCG002	TRUE	reported	1jvZPT	0.3449	textfile	0.001167021	19.97001989
13	87920450	rs57079348	G	T	-0.07657295	0.01728195	7.22E-06	16372	RuminococcaceaeUCG002	TRUE	reported	1jvZPT	0.1213	textfile	0.001197686	19.62963529
15	90780618	rs56030423	A	G	-0.098287388	0.021634426	6.30E-06	14937	RuminococcaceaeUCG002	TRUE	reported	1jvZPT	0.0885	textfile	0.001379881	20.63700563
14	73589896	rs362417	C	G	-0.054862993	0.01209839	7.80E-06	17097	RuminococcaceaeUCG002	TRUE	reported	1jvZPT	0.2664	textfile	0.001201329	20.56141497
9	114066670	rs113147300	G	A	-0.075841986	0.016456212	7.69E-06	16370	RuminococcaceaeUCG002	TRUE	reported	1jvZPT	0.1322	textfile	0.001295829	21.23765652
7	51541468	rs73341549	C	T	-0.169857156	0.031876785	1.51E-07	6744	RuminococcaceaeUCG003	TRUE	reported	W4SNCT	0.0507	textfile	0.004192533	28.3850621
2	205238716	rs6759615	G	A	0.10252284	0.020020394	7.86E-07	14410	RuminococcaceaeUCG003	TRUE	reported	W4SNCT	0.0696	textfile	0.001816529	26.22018414
19	49209851	rs646327	A	G	0.058669624	0.01183695	7.83E-07	14406	RuminococcaceaeUCG003	TRUE	reported	W4SNCT	0.4682	textfile	0.001702408	24.56330036
12	75496463	rs11613919	T	G	0.072760434	0.015571648	1.63E-06	14309	RuminococcaceaeUCG003	TRUE	reported	W4SNCT	0.2127	textfile	0.001523526	21.83034917
9	134416970	rs11243416	C	T	-0.092565265	0.019120311	1.67E-06	14004	RuminococcaceaeUCG003	TRUE	reported	W4SNCT	0.1014	textfile	0.001670813	23.43387875
15	35071718	rs16959793	C	A	-0.062527033	0.013125865	2.22E-06	14412	RuminococcaceaeUCG003	TRUE	reported	W4SNCT	0.2803	textfile	0.001572071	22.68921699
8	82026852	rs4452755	C	A	-0.06344632	0.01347408	3.29E-06	14406	RuminococcaceaeUCG003	TRUE	reported	W4SNCT	0.3052	textfile	0.00153675	22.16942056
2	37905976	rs10490280	T	C	-0.067209365	0.014330937	4.16E-06	14004	RuminococcaceaeUCG003	TRUE	reported	W4SNCT	0.2177	textfile	0.001568111	21.99117068
6	105781538	rs4532474	A	G	0.076923106	0.017044961	4.82E-06	14412	RuminococcaceaeUCG003	TRUE	reported	W4SNCT	0.1491	textfile	0.001411185	20.36391657
18	46485154	rs4629039	A	T	0.055374213	0.012265944	6.54E-06	14404	RuminococcaceaeUCG003	TRUE	reported	W4SNCT	0.34	textfile	0.001412915	20.37759159
7	97348436	rs2523124	C	T	-0.054662483	0.012082341	5.78E-06	14409	RuminococcaceaeUCG003	TRUE	reported	W4SNCT	0.3976	textfile	0.00141849	20.46521281
1	13794594	rs3013089	A	G	-0.05514734	0.012034599	4.38E-06	14408	RuminococcaceaeUCG003	TRUE	reported	W4SNCT	0.3847	textfile	0.001455291	20.9954708
3	41982393	rs78720113	G	A	-0.115348392	0.02496006	7.59E-06	13078	RuminococcaceaeUCG003	TRUE	reported	W4SNCT	0.0696	textfile	0.001630354	21.35332011
22	25292719	rs139730	C	G	-0.057765528	0.013064482	9.72E-06	14004	RuminococcaceaeUCG003	TRUE	reported	W4SNCT	0.2863	textfile	0.001394104	19.54749253
3	54427795	rs6769553	G	A	0.084974255	0.015745058	7.91E-08	9501	RuminococcaceaeUCG004	TRUE	reported	kDpQkf	0.2843	textfile	0.003056241	29.12022833
1	103732214	rs12125734	T	G	0.133971622	0.02574165	2.09E-07	8938	RuminococcaceaeUCG004	TRUE	reported	kDpQkf	0.0865	textfile	0.003021331	27.08043711
3	169966722	rs511258	A	G	-0.075747368	0.016247466	4.52E-06	9500	RuminococcaceaeUCG004	TRUE	reported	kDpQkf	0.2634	textfile	0.002282694	21.7306328
7	24791998	rs2248146	C	T	0.068945165	0.015364919	8.20E-06	9502	RuminococcaceaeUCG004	TRUE	reported	kDpQkf	0.3221	textfile	0.002114525	20.13055055
9	7317307	rs10976229	G	T	0.095975994	0.021455386	7.04E-06	9116	RuminococcaceaeUCG004	TRUE	reported	kDpQkf	0.1412	textfile	0.002190262	20.0058625
2	239846337	rs7569771	G	A	-0.075914029	0.01703081	8.12E-06	9502	RuminococcaceaeUCG004	TRUE	reported	kDpQkf	0.2167	textfile	0.002086658	19.86470126
8	139253064	rs872501	A	G	0.116124682	0.025946001	5.81E-06	8473	RuminococcaceaeUCG004	TRUE	reported	kDpQkf	0.1272	textfile	0.002358552	20.02652996
1	18676399	rs550351	C	A	0.078587023	0.018003041	9.43E-06	9498	RuminococcaceaeUCG004	TRUE	reported	kDpQkf	0.4404	textfile	0.0020022	19.05103147
6	2119329	rs3800154	C	A	-0.079795901	0.017763932	6.12E-06	9406	RuminococcaceaeUCG004	TRUE	reported	kDpQkf	0.2207	textfile	0.002140658	20.17393407
6	132887921	rs11961899	A	G	-0.070782539	0.01613814	9.18E-06	9501	RuminococcaceaeUCG004	TRUE	reported	kDpQkf	0.2714	textfile	0.00202068	19.23330392
3	197683751	rs9818949	T	G	0.085992665	0.018867146	5.39E-06	9116	RuminococcaceaeUCG004	TRUE	reported	kDpQkf	0.2187	textfile	0.002273618	20.76897712
11	15771251	rs7123615	G	C	-0.07861572	0.017959154	7.09E-06	9502	RuminococcaceaeUCG004	TRUE	reported	kDpQkf	0.169	textfile	0.002012598	19.15824014
7	18026604	rs10950694	C	T	0.057762846	0.011412014	4.30E-07	15821	RuminococcaceaeUCG005	TRUE	reported	5BAJ7x	0.4235	textfile	0.001616724	25.61637395
20	16312851	rs34781347	A	G	0.188684782	0.03864836	6.05E-07	6061	RuminococcaceaeUCG005	TRUE	reported	5BAJ7x	0.0596	textfile	0.003917083	23.82694012
11	27747671	rs12288512	G	A	0.066635035	0.014435565	3.10E-06	15473	RuminococcaceaeUCG005	TRUE	reported	5BAJ7x	0.1799	textfile	0.001375199	21.30500165
5	32755085	rs60081663	G	C	0.158081538	0.031958601	9.28E-07	9342	RuminococcaceaeUCG005	TRUE	reported	5BAJ7x	0.0527	textfile	0.002612227	24.46210315
2	198122357	rs114279581	G	A	-0.146604207	0.031603425	3.22E-06	8465	RuminococcaceaeUCG005	TRUE	reported	5BAJ7x	0.0477	textfile	0.002535683	21.5140387
18	22575871	rs12458218	C	T	0.067732182	0.014452491	2.41E-06	16099	RuminococcaceaeUCG005	TRUE	reported	5BAJ7x	0.1769	textfile	0.001362429	21.96093295
8	3099727	rs35166120	G	C	-0.068615325	0.014625203	3.75E-06	16092	RuminococcaceaeUCG005	TRUE	reported	5BAJ7x	0.1849	textfile	0.00136595	22.00819665
1	187906034	rs7555878	G	A	0.058667737	0.012527736	2.81E-06	16100	RuminococcaceaeUCG005	TRUE	reported	5BAJ7x	0.2803	textfile	0.001360305	21.92802444
17	7034575	rs394449	T	A	0.069290871	0.014871206	2.60E-06	15728	RuminococcaceaeUCG005	TRUE	reported	5BAJ7x	0.1789	textfile	0.001378438	21.70723241
14	94630731	rs10873449	C	T	0.06548432	0.01439735	4.11E-06	16098	RuminococcaceaeUCG005	TRUE	reported	5BAJ7x	0.169	textfile	0.001283453	20.68500286
10	62662781	rs2893871	A	G	-0.073643982	0.015547986	3.54E-06	16103	RuminococcaceaeUCG005	TRUE	reported	5BAJ7x	0.1521	textfile	0.001391281	22.43222308
10	4240906	rs72776570	A	C	0.087067007	0.019717899	5.36E-06	15376	RuminococcaceaeUCG005	TRUE	reported	5BAJ7x	0.0825	textfile	0.001266462	19.49527898
15	68705697	rs898577	C	T	-0.12301218	0.028667054	7.46E-06	9991	RuminococcaceaeUCG005	TRUE	reported	5BAJ7x	0.0547	textfile	0.001839592	18.40954926
5	154003091	rs7449320	A	C	0.059916334	0.013083635	4.81E-06	16095	RuminococcaceaeUCG005	TRUE	reported	5BAJ7x	0.2207	textfile	0.001301299	20.96909279
4	7302344	rs10937802	A	G	0.075581108	0.016822622	8.17E-06	15821	RuminococcaceaeUCG005	TRUE	reported	5BAJ7x	0.0974	textfile	0.001274241	20.18293109
2	239509030	rs7586445	A	G	0.07823492	0.017645763	8.81E-06	15099	RuminococcaceaeUCG005	TRUE	reported	5BAJ7x	0.1262	textfile	0.001300191	19.65453886
12	47384118	rs55793120	C	T	0.121547709	0.0279546	7.37E-06	11224	RuminococcaceaeUCG005	TRUE	reported	5BAJ7x	0.0507	textfile	0.001681545	18.90207971
14	39306809	rs8009993	C	G	-0.135936179	0.024485659	4.42E-08	7389	RuminococcaceaeUCG009	TRUE	reported	s8X328	0.1292	textfile	0.004153872	30.81264241
17	32786955	rs1550196	A	G	0.130841508	0.026247787	1.13E-06	7389	RuminococcaceaeUCG009	TRUE	reported	s8X328	0.1173	textfile	0.003351676	24.84209035
6	78106701	rs4708333	G	T	-0.084032963	0.017475702	1.56E-06	7511	RuminococcaceaeUCG009	TRUE	reported	s8X328	0.3022	textfile	0.003069004	23.11609389
1	39983022	rs61779334	C	G	-0.138137216	0.029207242	1.94E-06	6865	RuminococcaceaeUCG009	TRUE	reported	s8X328	0.1044	textfile	0.003247783	22.36216023
1	202299085	rs4079028	T	C	0.091562303	0.019936034	3.28E-06	7480	RuminococcaceaeUCG009	TRUE	reported	s8X328	0.1938	textfile	0.002812103	21.08821208
12	12970792	rs2058609	G	A	0.081646419	0.017471971	3.12E-06	7510	RuminococcaceaeUCG009	TRUE	reported	s8X328	0.3141	textfile	0.002899276	21.83105814
4	7426937	rs12508214	T	C	-0.077464871	0.016893699	4.75E-06	7511	RuminococcaceaeUCG009	TRUE	reported	s8X328	0.3509	textfile	0.002791569	21.02056842
13	106650093	rs9558661	C	T	-0.089782261	0.020073862	7.01E-06	7480	RuminococcaceaeUCG009	TRUE	reported	s8X328	0.1869	textfile	0.002667213	19.99876071
16	1979831	rs758191	G	T	0.177019514	0.037511304	9.01E-06	5829	RuminococcaceaeUCG009	TRUE	reported	s8X328	0.0636	textfile	0.003805992	22.26224337
2	75512668	rs2192926	G	A	-0.089048031	0.019298901	4.88E-06	7511	RuminococcaceaeUCG009	TRUE	reported	s8X328	0.2366	textfile	0.002826548	21.28471403
6	51803869	rs113006825	C	T	-0.092889294	0.020803474	7.98E-06	7165	RuminococcaceaeUCG009	TRUE	reported	s8X328	0.1799	textfile	0.002774832	19.93142533
2	66396776	rs138460696	G	A	0.13927429	0.031579435	9.81E-06	6865	RuminococcaceaeUCG009	TRUE	reported	s8X328	0.1064	textfile	0.002825296	19.44494224
7	32001710	rs6952765	A	G	0.073209862	0.016677682	8.13E-06	7511	RuminococcaceaeUCG009	TRUE	reported	s8X328	0.4612	textfile	0.002558923	19.26425203
19	52399401	rs78410648	G	A	0.120988897	0.027731677	9.67E-06	7510	RuminococcaceaeUCG009	TRUE	reported	s8X328	0.0974	textfile	0.00252813	19.02931192
15	36607072	rs35506912	C	G	-0.069374287	0.014792554	3.21E-06	12793	RuminococcaceaeUCG010	TRUE	reported	fTSEOO	0.2495	textfile	0.001716297	21.99089242
9	135968557	rs682403	G	A	-0.058816059	0.01246713	2.37E-06	12864	RuminococcaceaeUCG010	TRUE	reported	fTSEOO	0.4761	textfile	0.001727158	22.25314126
7	16349864	rs6958419	T	C	-0.058571831	0.012499376	2.84E-06	12870	RuminococcaceaeUCG010	TRUE	reported	fTSEOO	0.4891	textfile	0.001703264	21.95500043
6	104728618	rs2820282	C	A	-0.059230421	0.012591704	2.85E-06	12865	RuminococcaceaeUCG010	TRUE	reported	fTSEOO	0.4523	textfile	0.001716977	22.12346275
16	5233941	rs12597105	A	G	0.067085456	0.014441482	4.87E-06	12415	RuminococcaceaeUCG010	TRUE	reported	fTSEOO	0.2773	textfile	0.001735131	21.57561723
11	130676996	rs7935775	T	A	-0.063135075	0.013795347	4.99E-06	12864	RuminococcaceaeUCG010	TRUE	reported	fTSEOO	0.3002	textfile	0.001625525	20.94154104
4	31057482	rs73218807	A	G	-0.166210686	0.036793834	6.43E-06	6714	RuminococcaceaeUCG010	TRUE	reported	fTSEOO	0.0577	textfile	0.00303018	20.40038686
4	40707798	rs7441445	T	C	-0.056949974	0.012650232	6.80E-06	12852	RuminococcaceaeUCG010	TRUE	reported	fTSEOO	0.4354	textfile	0.001574472	20.26387297
6	105073676	rs1416041	C	A	-0.182339224	0.033989816	7.04E-08	3632	RuminococcaceaeUCG011	TRUE	reported	jETJPm	0.1342	textfile	0.007861206	28.76228275
1	179370499	rs12724320	T	C	-0.120880657	0.024922917	1.52E-06	3632	RuminococcaceaeUCG011	TRUE	reported	jETJPm	0.2753	textfile	0.006435262	23.51130161
12	29634919	rs79113084	T	C	-0.152165548	0.031751932	2.06E-06	3610	RuminococcaceaeUCG011	TRUE	reported	jETJPm	0.1551	textfile	0.006321658	22.95364651
1	219901055	rs9729514	G	A	0.18493353	0.039461636	2.37E-06	3632	RuminococcaceaeUCG011	TRUE	reported	jETJPm	0.1024	textfile	0.00601059	21.95037492
7	111763988	rs2729556	T	C	-0.109096996	0.023369889	3.19E-06	3632	RuminococcaceaeUCG011	TRUE	reported	jETJPm	0.499	textfile	0.005964422	21.78076187
7	11222521	rs10274562	T	C	0.11091724	0.024455551	6.50E-06	3632	RuminococcaceaeUCG011	TRUE	reported	jETJPm	0.3519	textfile	0.005631766	20.55909469
3	76205107	rs4490371	C	T	-0.111816319	0.024896269	7.75E-06	3610	RuminococcaceaeUCG011	TRUE	reported	jETJPm	0.331	textfile	0.005556671	20.16049401
3	185469491	rs12636310	A	G	0.132725381	0.028203654	2.81E-06	3632	RuminococcaceaeUCG011	TRUE	reported	jETJPm	0.2177	textfile	0.00606054	22.13390243
10	2219930	rs12781711	T	C	-0.065612917	0.011747657	2.55E-08	16772	RuminococcaceaeUCG013	TRUE	reported	ZpSl9u	0.3131	textfile	0.001856454	31.19064591
5	141395140	rs12189346	A	G	0.068496125	0.014558037	1.68E-06	16470	RuminococcaceaeUCG013	TRUE	reported	ZpSl9u	0.163	textfile	0.001342299	22.13469924
12	30245557	rs75088940	C	T	-0.094296811	0.02007125	2.55E-06	15638	RuminococcaceaeUCG013	TRUE	reported	ZpSl9u	0.0934	textfile	0.001409456	22.06935396
10	19780463	rs16918863	C	A	0.111491182	0.024015687	4.16E-06	12643	RuminococcaceaeUCG013	TRUE	reported	ZpSl9u	0.0606	textfile	0.001701771	21.54876025
3	9534657	rs76973485	T	G	0.194975714	0.041821342	3.35E-06	5299	RuminococcaceaeUCG013	TRUE	reported	ZpSl9u	0.0368	textfile	0.004085013	21.72706983
3	197049996	rs12485353	A	G	-0.060790269	0.013084699	4.19E-06	16771	RuminococcaceaeUCG013	TRUE	reported	ZpSl9u	0.1789	textfile	0.001285355	21.58186088
13	76583319	rs9565219	A	T	-0.052459177	0.011770144	8.73E-06	16772	RuminococcaceaeUCG013	TRUE	reported	ZpSl9u	0.337	textfile	0.001182988	19.86220997
16	10863459	rs1729063	C	G	-0.053341105	0.01207565	9.64E-06	16470	RuminococcaceaeUCG013	TRUE	reported	ZpSl9u	0.328	textfile	0.001183301	19.50968396
7	32530997	rs7784330	A	G	-0.049832949	0.011206613	8.16E-06	16770	RuminococcaceaeUCG013	TRUE	reported	ZpSl9u	0.3887	textfile	0.001177713	19.77118204
1	9361576	rs11581881	T	C	0.066121072	0.014473649	4.73E-06	15730	RuminococcaceaeUCG013	TRUE	reported	ZpSl9u	0.1809	textfile	0.00132501	20.86740724
9	136620584	rs2428106	G	C	-0.0490863	0.010990264	8.38E-06	16768	RuminococcaceaeUCG013	TRUE	reported	ZpSl9u	0.4394	textfile	0.001188247	19.94584798
8	40311885	rs2730183	A	G	-0.048869155	0.010990742	8.44E-06	16772	RuminococcaceaeUCG013	TRUE	reported	ZpSl9u	0.4642	textfile	0.001177387	19.76805032
5	3628882	rs9313055	C	T	0.105087207	0.023446005	9.55E-06	15764	RuminococcaceaeUCG013	TRUE	reported	ZpSl9u	0.0686	textfile	0.001272748	20.08662097
9	13609119	rs12336782	C	T	-0.085604658	0.018931084	8.60E-06	16772	RuminococcaceaeUCG013	TRUE	reported	ZpSl9u	0.0815	textfile	0.001217671	20.44523123
10	115650278	rs4385846	T	G	0.05984045	0.013180685	6.46E-06	16772	RuminococcaceaeUCG013	TRUE	reported	ZpSl9u	0.2068	textfile	0.001227426	20.60923836
5	26110626	rs115777838	C	T	-0.188349525	0.038664295	4.62E-07	5674	RuminococcaceaeUCG014	TRUE	reported	gqvh0A	0.0537	textfile	0.004164923	23.72224406
2	57205854	rs72809222	C	T	0.067177506	0.013983796	2.41E-06	13922	RuminococcaceaeUCG014	TRUE	reported	gqvh0A	0.2515	textfile	0.001654919	23.07465459
3	101334609	rs12638134	G	T	0.058254795	0.011965732	1.21E-06	14403	RuminococcaceaeUCG014	TRUE	reported	gqvh0A	0.3897	textfile	0.001642925	23.69870024
9	14363769	rs56105232	A	G	0.139275689	0.029913177	2.91E-06	9190	RuminococcaceaeUCG014	TRUE	reported	gqvh0A	0.0726	textfile	0.002353351	21.67359889
2	134854659	rs995642	T	C	0.060047967	0.012641687	1.90E-06	14402	RuminococcaceaeUCG014	TRUE	reported	gqvh0A	0.326	textfile	0.00156417	22.55933073
5	36435597	rs10941294	T	C	-0.122057405	0.026001669	2.40E-06	12615	RuminococcaceaeUCG014	TRUE	reported	gqvh0A	0.0686	textfile	0.001743735	22.03215315
18	4084336	rs79640386	A	T	-0.110863476	0.024809787	8.74E-06	13692	RuminococcaceaeUCG014	TRUE	reported	gqvh0A	0.0646	textfile	0.001456234	19.9649155
2	119467367	rs439810	C	G	-0.057712693	0.012667538	7.04E-06	14403	RuminococcaceaeUCG014	TRUE	reported	gqvh0A	0.2972	textfile	0.001439063	20.75381336
1	237422989	rs10495392	T	C	-0.082485954	0.018719441	9.96E-06	13902	RuminococcaceaeUCG014	TRUE	reported	gqvh0A	0.1193	textfile	0.001394732	19.41385491
7	109564034	rs62478832	A	T	-0.058128986	0.012903031	6.04E-06	14331	RuminococcaceaeUCG014	TRUE	reported	gqvh0A	0.2883	textfile	0.0014142	20.29277388
11	126024042	rs61898819	T	A	0.060786464	0.01387607	9.92E-06	14325	RuminococcaceaeUCG014	TRUE	reported	gqvh0A	0.2107	textfile	0.001337842	19.18757866
10	119928413	rs853612	G	A	-0.05282572	0.011936668	9.75E-06	14403	RuminococcaceaeUCG014	TRUE	reported	gqvh0A	0.4026	textfile	0.001357943	19.58232731
3	123829361	rs73186226	A	G	-0.099385194	0.02168186	6.72E-06	13760	RuminococcaceaeUCG014	TRUE	reported	gqvh0A	0.0875	textfile	0.001524647	21.00811923
8	3636548	rs34402072	T	C	-0.068802318	0.015608285	9.80E-06	13863	RuminococcaceaeUCG014	TRUE	reported	gqvh0A	0.1918	textfile	0.001399685	19.42822468
1	15322582	rs74060145	G	C	-0.115766761	0.025419855	8.71E-06	13011	RuminococcaceaeUCG014	TRUE	reported	gqvh0A	0.0646	textfile	0.001591546	20.73742692
16	87759750	rs77627087	G	C	0.067561994	0.015010339	7.43E-06	14390	RuminococcaceaeUCG014	TRUE	reported	gqvh0A	0.1859	textfile	0.001405892	20.25645931
19	49175964	rs17296933	G	C	-0.08295439	0.018505763	7.34E-06	13177	RuminococcaceaeUCG014	TRUE	reported	gqvh0A	0.1272	textfile	0.001522602	20.09087468
11	131659000	rs10791168	G	A	-0.066462357	0.015006876	9.76E-06	14403	RuminococcaceaeUCG014	TRUE	reported	gqvh0A	0.1839	textfile	0.001359962	19.61149071
11	45688595	rs10769159	C	G	-0.064027674	0.011005922	5.29E-09	16603	Ruminococcus1	TRUE	reported	S45YUr	0.5338	textfile	0.002034284	33.83999128
11	114023573	rs7117576	G	A	0.082950453	0.017089133	6.48E-07	16606	Ruminococcus1	TRUE	reported	S45YUr	0.0885	textfile	0.001416826	23.55836442
17	71256018	rs17781867	T	C	0.099927121	0.021172816	1.96E-06	14349	Ruminococcus1	TRUE	reported	S45YUr	0.0924	textfile	0.001549938	22.27147494
2	10533921	rs7583465	T	C	0.052765423	0.011261892	2.56E-06	16588	Ruminococcus1	TRUE	reported	S45YUr	0.3767	textfile	0.001321624	21.94945681
2	65925212	rs78613526	A	G	0.167496641	0.036763917	5.11E-06	7266	Ruminococcus1	TRUE	reported	S45YUr	0.0427	textfile	0.002848619	20.7514803
5	15944587	rs78572139	A	G	0.1250377	0.027941129	5.23E-06	11667	Ruminococcus1	TRUE	reported	S45YUr	0.0706	textfile	0.001713523	20.02256021
1	12778598	rs3000856	A	T	-0.070999702	0.016276599	9.28E-06	16126	Ruminococcus1	TRUE	reported	S45YUr	0.1342	textfile	0.001178547	19.02531563
15	55439182	rs6493760	T	C	0.053526195	0.011588457	3.38E-06	16126	Ruminococcus1	TRUE	reported	S45YUr	0.3966	textfile	0.001321237	21.33180582
8	144596903	rs11783695	T	G	-0.07341143	0.016139812	4.73E-06	16606	Ruminococcus1	TRUE	reported	S45YUr	0.1511	textfile	0.001244299	20.68607696
10	65870347	rs10995816	G	C	-0.07620021	0.017468886	8.38E-06	16597	Ruminococcus1	TRUE	reported	S45YUr	0.1123	textfile	0.00114513	19.02521541
2	181882879	rs10167839	G	A	0.051950897	0.011630648	8.09E-06	16605	Ruminococcus1	TRUE	reported	S45YUr	0.3439	textfile	0.001200101	19.94922088
1	241789757	rs3819978	T	C	-0.115039796	0.026013681	8.74E-06	12769	Ruminococcus1	TRUE	reported	S45YUr	0.0586	textfile	0.001529224	19.55350282
2	119481372	rs4849717	A	T	0.132763838	0.029981613	8.83E-06	10484	Ruminococcus1	TRUE	reported	S45YUr	0.0527	textfile	0.001866857	19.60499626
20	13258628	rs6105066	C	T	-0.060705188	0.01342499	5.06E-06	16049	Ruminococcus1	TRUE	reported	S45YUr	0.2495	textfile	0.001272397	20.44417423
3	106664363	rs78120384	G	A	-0.192815497	0.039204507	3.31E-07	6082	Ruminococcus2	TRUE	reported	2rZ6R2	0.0726	textfile	0.003961336	24.18070986
2	238103439	rs12986628	T	C	0.066593727	0.014016808	2.14E-06	14714	Ruminococcus2	TRUE	reported	2rZ6R2	0.2127	textfile	0.001531694	22.56884683
3	173040924	rs7635831	A	G	0.061834357	0.012903108	1.98E-06	14924	Ruminococcus2	TRUE	reported	2rZ6R2	0.2932	textfile	0.001536448	22.96216338
13	62067781	rs2997412	G	A	-0.056843902	0.012232461	4.22E-06	15336	Ruminococcus2	TRUE	reported	2rZ6R2	0.2803	textfile	0.001406102	21.59153065
2	182656416	rs2368224	G	T	0.199647633	0.043845344	3.63E-06	3026	Ruminococcus2	TRUE	reported	2rZ6R2	0.0477	textfile	0.006805293	20.72021391
7	16804578	rs4400279	G	A	0.05461138	0.012007747	5.80E-06	15333	Ruminococcus2	TRUE	reported	2rZ6R2	0.3638	textfile	0.001347196	20.68171672
9	137557890	rs58681734	G	A	0.07238752	0.016078702	4.18E-06	15338	Ruminococcus2	TRUE	reported	2rZ6R2	0.1511	textfile	0.001319724	20.26603525
7	151435722	rs1819812	T	G	0.084235642	0.018489341	5.28E-06	14868	Ruminococcus2	TRUE	reported	2rZ6R2	0.1163	textfile	0.001394089	20.75345819
1	108074445	rs12406309	C	A	-0.063192979	0.014227548	9.79E-06	15339	Ruminococcus2	TRUE	reported	2rZ6R2	0.1909	textfile	0.001284465	19.72517629
18	862477	rs2846589	T	G	0.052209321	0.011638161	7.59E-06	14924	Ruminococcus2	TRUE	reported	2rZ6R2	0.4543	textfile	0.001346657	20.12190857
9	79919385	rs55707116	A	C	0.08655215	0.01891409	8.01E-06	15336	Ruminococcus2	TRUE	reported	2rZ6R2	0.1024	textfile	0.001363578	20.93766084
11	12148588	rs75140805	G	T	0.083682495	0.017644509	3.95E-06	14249	Ruminococcus2	TRUE	reported	2rZ6R2	0.1581	textfile	0.001576089	22.48998406
18	33456427	rs4799823	T	C	0.083700126	0.018226258	5.40E-06	14650	Ruminococcus2	TRUE	reported	2rZ6R2	0.1392	textfile	0.001437457	21.08617956
4	24655463	rs61791565	C	T	-0.052350302	0.011711882	6.79E-06	15319	Ruminococcus2	TRUE	reported	2rZ6R2	0.3688	textfile	0.001302532	19.97690947
4	4268322	rs7693984	A	G	-0.102821803	0.023508663	9.42E-06	14154	Ruminococcus2	TRUE	reported	2rZ6R2	0.0825	textfile	0.001349736	19.12727981
10	29201860	rs2047242	G	A	-0.06760301	0.013373773	2.46E-07	13369	Ruminococcusgauvreauiigroup	TRUE	reported	AlT0Wv	0.2972	textfile	0.001907638	25.54813323
16	2767894	rs71386687	G	T	0.121036908	0.02385996	2.91E-07	11340	Ruminococcusgauvreauiigroup	TRUE	reported	AlT0Wv	0.0596	textfile	0.002264116	25.72880429
3	112372317	rs9870933	G	A	0.062164279	0.012607163	8.49E-07	13382	Ruminococcusgauvreauiigroup	TRUE	reported	AlT0Wv	0.4085	textfile	0.001813584	24.30984417
12	61119266	rs1391597	T	C	0.059028381	0.012487351	1.86E-06	13382	Ruminococcusgauvreauiigroup	TRUE	reported	AlT0Wv	0.3807	textfile	0.001667	22.3416986
5	166419552	rs431418	G	A	-0.094737043	0.02101571	5.54E-06	13289	Ruminococcusgauvreauiigroup	TRUE	reported	AlT0Wv	0.1193	textfile	0.001526847	20.31824295
2	191954852	rs10931481	A	G	0.061009638	0.013048446	3.38E-06	13382	Ruminococcusgauvreauiigroup	TRUE	reported	AlT0Wv	0.3111	textfile	0.001630983	21.85820101
15	85563483	rs289410	A	G	-0.065492577	0.013910104	2.27E-06	13380	Ruminococcusgauvreauiigroup	TRUE	reported	AlT0Wv	0.2684	textfile	0.001654049	22.16452764
1	20552072	rs2105937	G	A	0.058021543	0.012780587	5.10E-06	13364	Ruminococcusgauvreauiigroup	TRUE	reported	AlT0Wv	0.334	textfile	0.001539825	20.60686703
8	137090850	rs2166943	C	A	0.056697379	0.012349673	5.28E-06	13377	Ruminococcusgauvreauiigroup	TRUE	reported	AlT0Wv	0.4384	textfile	0.001573159	21.0741527
7	153487396	rs12539819	T	C	0.110653536	0.02406836	4.49E-06	11860	Ruminococcusgauvreauiigroup	TRUE	reported	AlT0Wv	0.0954	textfile	0.001779015	21.13315593
1	161880482	rs12079579	G	A	0.095532379	0.021343619	5.04E-06	12986	Ruminococcusgauvreauiigroup	TRUE	reported	AlT0Wv	0.0726	textfile	0.001540353	20.03079368
4	18824860	rs73802842	A	C	0.07368081	0.016966478	7.48E-06	13382	Ruminococcusgauvreauiigroup	TRUE	reported	AlT0Wv	0.1431	textfile	0.00140732	18.85647281
5	112627773	rs13188803	A	T	0.070941873	0.015685519	7.28E-06	12834	Ruminococcusgauvreauiigroup	TRUE	reported	AlT0Wv	0.1879	textfile	0.001591306	20.45218918
5	18662686	rs13163520	A	G	-0.127377481	0.023388325	5.61E-08	6326	Ruminococcusgnavusgroup	TRUE	reported	XrPldH	0.1809	textfile	0.004666877	29.65170882
2	122096018	rs934940	C	A	-0.105044905	0.022958834	2.74E-06	6309	Ruminococcusgnavusgroup	TRUE	reported	XrPldH	0.1849	textfile	0.003307129	20.927272
3	66701616	rs9872758	C	T	0.084923254	0.017664313	1.66E-06	6398	Ruminococcusgnavusgroup	TRUE	reported	XrPldH	0.4771	textfile	0.00359956	23.10595686
8	129224680	rs2909242	A	C	-0.090996476	0.018351012	7.41E-07	6401	Ruminococcusgnavusgroup	TRUE	reported	XrPldH	0.3857	textfile	0.003826628	24.58065121
9	135838591	rs3124783	G	A	-0.115989721	0.02490991	2.67E-06	6401	Ruminococcusgnavusgroup	TRUE	reported	XrPldH	0.1203	textfile	0.003375812	21.67499314
2	144700007	rs62167033	C	T	0.185289033	0.039629529	3.50E-06	5194	Ruminococcusgnavusgroup	TRUE	reported	XrPldH	0.0706	textfile	0.004191173	21.85215861
2	36259341	rs12989336	A	G	-0.084686061	0.01879361	7.12E-06	6401	Ruminococcusgnavusgroup	TRUE	reported	XrPldH	0.3052	textfile	0.003162133	20.29867622
1	115168097	rs12136548	T	C	0.090194566	0.019647574	3.10E-06	6401	Ruminococcusgnavusgroup	TRUE	reported	XrPldH	0.2913	textfile	0.003281463	21.06721605
3	146290310	rs78399089	C	T	0.144444798	0.032661769	6.63E-06	5944	Ruminococcusgnavusgroup	TRUE	reported	XrPldH	0.0825	textfile	0.003279585	19.55141756
10	6512581	rs11597105	G	A	0.114672834	0.025065269	6.95E-06	6328	Ruminococcusgnavusgroup	TRUE	reported	XrPldH	0.1123	textfile	0.003296672	20.92372753
16	433078	rs11864644	C	T	-0.139803729	0.031825335	5.01E-06	6241	Ruminococcusgnavusgroup	TRUE	reported	XrPldH	0.0706	textfile	0.003082454	19.29089424
4	190110710	rs4388134	T	C	-0.090499668	0.020354415	9.12E-06	6399	Ruminococcusgnavusgroup	TRUE	reported	XrPldH	0.2455	textfile	0.003079818	19.76245923
19	49218060	rs35866622	C	T	-0.061202384	0.010942125	2.21E-08	17240	Ruminococcustorquesgroup	TRUE	reported	PkuGSk	0.4404	textfile	0.001811376	31.28116815
12	56494998	rs773123	A	T	0.082400465	0.017386159	1.59E-06	17011	Ruminococcustorquesgroup	TRUE	reported	PkuGSk	0.1123	textfile	0.001318709	22.45954423
10	4639762	rs10904297	G	A	-0.167804385	0.038981237	2.69E-06	3143	Ruminococcustorquesgroup	TRUE	reported	PkuGSk	0.0298	textfile	0.005861354	18.51905963
17	14532347	rs8080469	A	G	0.049072662	0.010703625	3.50E-06	17798	Ruminococcustorquesgroup	TRUE	reported	PkuGSk	0.5189	textfile	0.001179597	21.01689891
8	76769843	rs77034621	G	T	-0.151552842	0.033587775	6.07E-06	8567	Ruminococcustorquesgroup	TRUE	reported	PkuGSk	0.0527	textfile	0.002370861	20.35468082
7	54781314	rs73130967	T	A	0.077037483	0.016826423	3.71E-06	17011	Ruminococcustorquesgroup	TRUE	reported	PkuGSk	0.1123	textfile	0.00123071	20.95894866
15	25326425	rs1972694	A	T	-0.061409435	0.013732055	8.93E-06	17353	Ruminococcustorquesgroup	TRUE	reported	PkuGSk	0.1839	textfile	0.00115113	19.99627319
14	26130404	rs12434631	G	A	0.074696994	0.015340053	2.77E-06	17353	Ruminococcustorquesgroup	TRUE	reported	PkuGSk	0.1402	textfile	0.001364536	23.70841125
11	132663147	rs4073731	C	T	0.065194801	0.014222118	4.05E-06	17793	Ruminococcustorquesgroup	TRUE	reported	PkuGSk	0.1759	textfile	0.001179602	21.01108761
5	56952803	rs13154778	A	T	0.056335821	0.012952644	7.16E-06	17795	Ruminococcustorquesgroup	TRUE	reported	PkuGSk	0.1859	textfile	0.001061923	18.91488065
6	67262102	rs1475330	C	T	0.052349242	0.011820049	8.13E-06	17353	Ruminococcustorquesgroup	TRUE	reported	PkuGSk	0.3012	textfile	0.00112906	19.61246373
9	27225258	rs10967781	A	C	0.050799379	0.011332229	8.37E-06	17791	Ruminococcustorquesgroup	TRUE	reported	PkuGSk	0.3181	textfile	0.001128224	20.09265256
22	21358653	rs8141465	G	A	0.048077756	0.010744211	9.65E-06	17791	Ruminococcustorquesgroup	TRUE	reported	PkuGSk	0.5427	textfile	0.001124218	20.02121966
2	174308394	rs13417181	C	T	0.166509314	0.033752138	7.62E-07	3047	Sellimonas	TRUE	reported	EQgEpZ	0.2157	textfile	0.007924046	24.32144302
2	213214174	rs2371572	C	A	0.127348939	0.025086238	4.46E-07	3154	Sellimonas	TRUE	reported	EQgEpZ	0.5487	textfile	0.008104456	25.75396561
3	42008186	rs113379006	C	T	-0.162758788	0.035702495	7.21E-06	3154	Sellimonas	TRUE	reported	EQgEpZ	0.168	textfile	0.006546028	20.76903338
11	79332972	rs2187447	C	A	0.243457117	0.052769543	3.98E-06	3028	Sellimonas	TRUE	reported	EQgEpZ	0.0606	textfile	0.006980399	21.27116767
15	52105282	rs2016057	C	A	-0.125877526	0.02561532	1.03E-06	3154	Sellimonas	TRUE	reported	EQgEpZ	0.3907	textfile	0.007598408	24.13355765
1	247579710	rs72553859	C	G	-0.150458067	0.033262641	5.38E-06	3154	Sellimonas	TRUE	reported	EQgEpZ	0.175	textfile	0.006445366	20.44758447
7	111501524	rs56203279	C	T	-0.124045002	0.026911497	3.72E-06	3154	Sellimonas	TRUE	reported	EQgEpZ	0.33	textfile	0.006691222	21.23280434
6	93730393	rs553697	C	T	-0.153767275	0.033909892	6.13E-06	3047	Sellimonas	TRUE	reported	EQgEpZ	0.162	textfile	0.006703191	20.54896106
12	100709313	rs7968030	T	A	-0.127110283	0.028061737	5.56E-06	3095	Sellimonas	TRUE	reported	EQgEpZ	0.2833	textfile	0.006585701	20.50461127
2	180278564	rs4600608	G	A	-0.137151754	0.03017017	4.95E-06	3095	Sellimonas	TRUE	reported	EQgEpZ	0.2386	textfile	0.006632792	20.65220786
7	106250164	rs41816	G	A	0.132201227	0.029108726	8.39E-06	3154	Sellimonas	TRUE	reported	EQgEpZ	0.2515	textfile	0.006497286	20.61337522
9	34332382	rs11787826	A	C	0.081327043	0.017115415	2.63E-06	6923	Senegalimassilia	TRUE	reported	H3NvIH	0.4284	textfile	0.003250773	22.57197644
17	74949284	rs72887800	A	T	-0.082246156	0.017572066	2.42E-06	6923	Senegalimassilia	TRUE	reported	H3NvIH	0.3777	textfile	0.003154417	21.90080444
17	48379615	rs7225245	A	G	0.079173009	0.017042101	4.18E-06	6923	Senegalimassilia	TRUE	reported	H3NvIH	0.4583	textfile	0.003107863	21.57657776
13	19489214	rs57512504	A	T	0.081949442	0.017224097	2.03E-06	6923	Senegalimassilia	TRUE	reported	H3NvIH	0.4612	textfile	0.00325917	22.63047069
5	127861692	rs10036909	T	C	0.185519381	0.040088092	8.05E-06	4996	Senegalimassilia	TRUE	reported	H3NvIH	0.0696	textfile	0.004268425	21.40789267
2	220831701	rs13383270	C	G	0.077467918	0.017084039	6.04E-06	6923	Senegalimassilia	TRUE	reported	H3NvIH	0.4195	textfile	0.002961286	20.55593269
2	206654123	rs1990708	C	A	-0.109619487	0.024778524	8.91E-06	6923	Senegalimassilia	TRUE	reported	H3NvIH	0.1262	textfile	0.00281906	19.56587067
14	34431996	rs2017373	T	C	0.078225822	0.017684094	9.50E-06	6923	Senegalimassilia	TRUE	reported	H3NvIH	0.3738	textfile	0.002818477	19.56181518
17	74267010	rs8901	T	C	0.093459378	0.018681296	6.07E-07	6063	Slackia	TRUE	reported	wND7lO	0.3708	textfile	0.004111072	25.02006717
7	13523683	rs4492265	G	A	-0.0905757	0.019165844	2.41E-06	6063	Slackia	TRUE	reported	wND7lO	0.3101	textfile	0.003670144	22.32668304
8	96946291	rs16894137	T	C	-0.12279207	0.026304664	2.71E-06	6063	Slackia	TRUE	reported	wND7lO	0.1431	textfile	0.003581207	21.78370955
7	78282725	rs112764253	A	T	0.194713531	0.041159784	3.40E-06	5634	Slackia	TRUE	reported	wND7lO	0.0408	textfile	0.003956467	22.37133419
15	34041896	rs12440440	G	A	0.090193357	0.019058248	2.63E-06	6063	Slackia	TRUE	reported	wND7lO	0.3091	textfile	0.003680394	22.38926759
7	99451715	rs35156985	C	T	-0.155708877	0.034808468	8.06E-06	5965	Slackia	TRUE	reported	wND7lO	0.0636	textfile	0.003343428	20.00374443
19	4555786	rs10409783	G	A	0.095082845	0.021123946	7.70E-06	5941	Slackia	TRUE	reported	wND7lO	0.2833	textfile	0.003398726	20.25387078
16	7460475	rs13339230	G	C	0.147054846	0.033063509	7.42E-06	6063	Slackia	TRUE	reported	wND7lO	0.0885	textfile	0.00325206	19.775047
4	57167507	rs58767323	C	G	-0.102833438	0.022707713	4.60E-06	6063	Slackia	TRUE	reported	wND7lO	0.1899	textfile	0.003371071	20.50116997
12	100584014	rs11110281	C	T	-0.137518884	0.022739814	2.58E-09	15120	Streptococcus	TRUE	reported	I2oilX	0.0676	textfile	0.002412959	36.56734357
17	61298020	rs4968759	G	A	-0.051510944	0.011206836	3.78E-06	16384	Streptococcus	TRUE	reported	I2oilX	0.4264	textfile	0.001287815	21.12418676
7	46774896	rs11764382	G	A	-0.06953447	0.014367132	1.29E-06	16387	Streptococcus	TRUE	reported	I2oilX	0.1909	textfile	0.001427382	23.42109251
15	41663393	rs72739637	G	A	0.095994182	0.019321261	1.03E-06	14920	Streptococcus	TRUE	reported	I2oilX	0.1064	textfile	0.001651704	24.68088187
11	131649446	rs1918540	A	G	0.059639038	0.012814811	2.44E-06	16373	Streptococcus	TRUE	reported	I2oilX	0.2525	textfile	0.001321096	21.65627772
8	10199548	rs17708276	G	A	-0.079395519	0.017062753	3.04E-06	16278	Streptococcus	TRUE	reported	I2oilX	0.1282	textfile	0.001328359	21.64912918
3	94103591	rs11720390	A	G	0.107023904	0.022812145	3.59E-06	15220	Streptococcus	TRUE	reported	I2oilX	0.0746	textfile	0.001444066	22.00757791
5	169689604	rs395407	C	G	-0.079278061	0.01736973	4.37E-06	15864	Streptococcus	TRUE	reported	I2oilX	0.1421	textfile	0.001311406	20.82884432
9	93556174	rs10448310	G	A	-0.051793473	0.011132356	3.31E-06	16384	Streptococcus	TRUE	reported	I2oilX	0.4304	textfile	0.001319419	21.64327094
10	28588269	rs7916711	G	A	0.102890941	0.021736227	2.72E-06	15294	Streptococcus	TRUE	reported	I2oilX	0.0646	textfile	0.001462949	22.40418491
10	8102404	rs71481756	G	T	0.09310478	0.020794918	6.51E-06	14526	Streptococcus	TRUE	reported	I2oilX	0.0994	textfile	0.001378112	20.0433229
14	97526750	rs2370083	T	G	-0.081683584	0.018585095	9.75E-06	16277	Streptococcus	TRUE	reported	I2oilX	0.0885	textfile	0.001185361	19.31464041
4	53657577	rs10028567	T	C	-0.092116652	0.019188114	7.30E-06	16311	Streptococcus	TRUE	reported	I2oilX	0.0815	textfile	0.00141097	23.04403021
3	132058723	rs6806351	C	T	-0.063382863	0.013664741	4.94E-06	15973	Streptococcus	TRUE	reported	I2oilX	0.2087	textfile	0.001345147	21.51228287
4	37452858	rs57646748	A	G	-0.090769573	0.020034438	5.48E-06	15939	Streptococcus	TRUE	reported	I2oilX	0.0676	textfile	0.001286193	20.52446031
17	80576624	rs9903102	A	C	-0.070948345	0.015527498	4.18E-06	16384	Streptococcus	TRUE	reported	I2oilX	0.164	textfile	0.001272649	20.87510049
16	73391982	rs6563952	C	G	0.082734414	0.018003533	5.82E-06	16387	Streptococcus	TRUE	reported	I2oilX	0.0924	textfile	0.001287058	21.11562414
3	62327558	rs12638227	C	G	-0.055728761	0.010855202	2.48E-07	17165	Subdoligranulum	TRUE	reported	CNlBfn	0.4652	textfile	0.001533108	26.35313939
5	141857415	rs10065321	C	T	-0.051282785	0.010810523	2.10E-06	17589	Subdoligranulum	TRUE	reported	CNlBfn	0.3678	textfile	0.001277772	22.50092728
2	218215847	rs4347804	G	A	0.166063165	0.035748326	2.18E-06	4312	Subdoligranulum	TRUE	reported	CNlBfn	0.0417	textfile	0.004979531	21.56918459
5	4671383	rs6555306	C	T	-0.074077668	0.015546287	2.81E-06	17591	Subdoligranulum	TRUE	reported	CNlBfn	0.1223	textfile	0.001289052	22.70240589
4	48990885	rs3761728	G	T	-0.054345782	0.011886608	3.87E-06	17570	Subdoligranulum	TRUE	reported	CNlBfn	0.2425	textfile	0.001188304	20.90096699
10	125472937	rs2114677	T	C	-0.104176347	0.023082878	2.72E-06	15566	Subdoligranulum	TRUE	reported	CNlBfn	0.0557	textfile	0.001306813	20.36585023
19	29644694	rs75158211	C	T	-0.07234304	0.015933044	7.52E-06	17165	Subdoligranulum	TRUE	reported	CNlBfn	0.1113	textfile	0.001199585	20.61319998
6	153694029	rs2171249	T	C	0.10674366	0.023321252	4.51E-06	14679	Subdoligranulum	TRUE	reported	CNlBfn	0.0736	textfile	0.001425163	20.94697401
14	86933898	rs35940633	A	G	-0.051100832	0.011001029	4.22E-06	17582	Subdoligranulum	TRUE	reported	CNlBfn	0.3628	textfile	0.001225712	21.57446081
5	117799448	rs76528319	T	G	-0.143278588	0.031066225	7.41E-06	8468	Subdoligranulum	TRUE	reported	CNlBfn	0.0398	textfile	0.00250562	21.26586361
2	232408743	rs1667315	A	G	0.0485017	0.010745207	6.72E-06	17586	Subdoligranulum	TRUE	reported	CNlBfn	0.4374	textfile	0.001157216	20.37205927
3	183716408	rs76664262	A	T	0.083407827	0.018535669	4.87E-06	16712	Subdoligranulum	TRUE	reported	CNlBfn	0.0934	textfile	0.00121016	20.24627315
2	200288718	rs10497836	T	C	-0.052406498	0.011869733	8.38E-06	17579	Subdoligranulum	TRUE	reported	CNlBfn	0.2803	textfile	0.001107676	19.49121659
16	13684415	rs16962433	T	A	0.085599862	0.018921315	7.65E-06	15857	Subdoligranulum	TRUE	reported	CNlBfn	0.1083	textfile	0.001289028	20.46391363
5	58499183	rs13173038	G	A	-0.071807564	0.015162698	2.73E-06	13245	Sutterella	TRUE	reported	FPM3e8	0.2207	textfile	0.001690444	22.42445133
13	58689340	rs2321387	A	G	-0.059287622	0.012450922	1.87E-06	13252	Sutterella	TRUE	reported	FPM3e8	0.5298	textfile	0.001708052	22.67041526
16	85038065	rs7499539	G	A	0.061747829	0.013099845	2.36E-06	13254	Sutterella	TRUE	reported	FPM3e8	0.3231	textfile	0.001673542	22.21495915
7	150126751	rs62501473	A	G	0.069423259	0.014941649	5.52E-06	12762	Sutterella	TRUE	reported	FPM3e8	0.2286	textfile	0.00168873	21.58464247
1	63278549	rs143438747	C	T	-0.145792693	0.030686706	3.28E-06	9368	Sutterella	TRUE	reported	FPM3e8	0.0547	textfile	0.002403693	22.56722917
6	18583878	rs9350083	G	T	-0.059306886	0.013392944	8.23E-06	13254	Sutterella	TRUE	reported	FPM3e8	0.2992	textfile	0.001477301	19.60616261
3	70588939	rs7638039	C	T	0.064562374	0.014388651	8.66E-06	13236	Sutterella	TRUE	reported	FPM3e8	0.2326	textfile	0.001518805	20.1304372
10	102520687	rs11591622	G	T	-0.0688382	0.015137492	6.50E-06	12604	Sutterella	TRUE	reported	FPM3e8	0.2157	textfile	0.001638064	20.67674778
7	111285025	rs2613606	T	C	-0.055679377	0.012411747	7.20E-06	13249	Sutterella	TRUE	reported	FPM3e8	0.3936	textfile	0.001516633	20.12136057
6	82386821	rs1145877	G	A	-0.073548024	0.016241333	7.20E-06	13251	Sutterella	TRUE	reported	FPM3e8	0.159	textfile	0.001545178	20.50374215
11	111695709	rs607327	T	C	0.057833353	0.012905264	6.63E-06	13251	Sutterella	TRUE	reported	FPM3e8	0.3767	textfile	0.001513271	20.07971
6	147936781	rs2050185	A	G	0.057513842	0.012876636	7.97E-06	13243	Sutterella	TRUE	reported	FPM3e8	0.3777	textfile	0.00150418	19.94684971
11	8938819	rs1883097	T	C	0.226398815	0.045464179	4.16E-07	4417	Terrisporobacter	TRUE	reported	2uDnUm	0.0557	textfile	0.005582784	24.78636842
3	144148905	rs2569953	C	A	-0.077559072	0.01746408	8.95E-06	6637	Terrisporobacter	TRUE	reported	2uDnUm	0.4195	textfile	0.002962875	19.71709248
16	15920394	rs7184125	C	T	0.091256006	0.020549332	8.48E-06	6232	Terrisporobacter	TRUE	reported	2uDnUm	0.2326	textfile	0.003154481	19.71460607
19	17026940	rs2872237	A	C	-0.08145049	0.017594312	3.97E-06	6632	Terrisporobacter	TRUE	reported	2uDnUm	0.4344	textfile	0.003221048	21.42455726
11	20621043	rs58405430	T	G	0.134617158	0.030117736	7.94E-06	6176	Terrisporobacter	TRUE	reported	2uDnUm	0.1153	textfile	0.003224381	19.97172299
9	117245252	rs7034891	C	G	-0.079920945	0.01737936	4.54E-06	6629	Terrisporobacter	TRUE	reported	2uDnUm	0.4841	textfile	0.003179966	21.14085902
2	63366962	rs149744580	G	A	0.169882696	0.031547837	7.01E-08	8459	Turicibacter	TRUE	reported	JZvONz	0.0527	textfile	0.003416283	28.99054798
5	95717619	rs4869133	A	G	0.131186095	0.027196968	2.55E-06	8256	Turicibacter	TRUE	reported	JZvONz	0.0885	textfile	0.002810236	23.2610547
17	43117476	rs12603364	C	T	0.110860918	0.022559841	8.67E-07	8923	Turicibacter	TRUE	reported	JZvONz	0.1074	textfile	0.002698984	24.14279336
12	12242455	rs11054680	C	T	-0.104751216	0.02269975	2.31E-06	8928	Turicibacter	TRUE	reported	JZvONz	0.0964	textfile	0.002379508	21.29014885
7	130972179	rs55756211	C	T	-0.115115214	0.024070764	2.81E-06	8941	Turicibacter	TRUE	reported	JZvONz	0.1163	textfile	0.002551468	22.86591204
11	1681862	rs61265175	C	G	-0.085859068	0.018577761	4.14E-06	8941	Turicibacter	TRUE	reported	JZvONz	0.2326	textfile	0.002383215	21.35445272
16	49826299	rs7199484	A	G	-0.07314282	0.016017166	5.77E-06	8948	Turicibacter	TRUE	reported	JZvONz	0.332	textfile	0.002325065	20.84850677
16	10181248	rs11649454	C	G	0.095089088	0.020343331	3.27E-06	8943	Turicibacter	TRUE	reported	JZvONz	0.1392	textfile	0.002437105	21.84339263
21	36929643	rs2834977	C	T	-0.095999549	0.020826107	3.96E-06	8946	Turicibacter	TRUE	reported	JZvONz	0.173	textfile	0.002369534	21.24345182
8	26027842	rs2952020	A	G	-0.075901896	0.016576375	5.63E-06	8949	Turicibacter	TRUE	reported	JZvONz	0.2227	textfile	0.002337412	20.96182379
19	11864932	rs11666533	T	C	-0.111689111	0.024843618	7.37E-06	8256	Turicibacter	TRUE	reported	JZvONz	0.0795	textfile	0.002442083	20.20629898
15	92605098	rs4247078	G	C	0.071037672	0.015522123	5.46E-06	8948	Turicibacter	TRUE	reported	JZvONz	0.338	textfile	0.002335253	20.94006942
5	170048048	rs2221441	C	G	0.071036413	0.015343033	3.46E-06	8720	Turicibacter	TRUE	reported	JZvONz	0.4056	textfile	0.002452205	21.43087834
6	126111881	rs3734633	A	G	-0.120956846	0.026830036	5.32E-06	8626	Turicibacter	TRUE	reported	JZvONz	0.0974	textfile	0.002350644	20.31971791
19	1030320	rs67476743	G	T	0.132163631	0.02220797	3.74E-09	4948	Tyzzerella3	TRUE	reported	Rx0t0s	0.2853	textfile	0.007106881	35.40223127
5	16388259	rs17706273	C	T	-0.140368365	0.027470793	5.88E-07	5395	Tyzzerella3	TRUE	reported	Rx0t0s	0.1521	textfile	0.004816238	26.09967325
2	57810406	rs7561370	C	T	0.131341092	0.028629245	1.52E-06	5396	Tyzzerella3	TRUE	reported	Rx0t0s	0.1223	textfile	0.003885249	21.0387754
17	3738781	rs55799124	G	A	-0.114350138	0.023860417	1.34E-06	5362	Tyzzerella3	TRUE	reported	Rx0t0s	0.2068	textfile	0.004265149	22.95912357
7	82547827	rs17809157	T	A	-0.163819473	0.033638641	1.54E-06	4621	Tyzzerella3	TRUE	reported	Rx0t0s	0.0994	textfile	0.005106166	23.70643014
9	33113322	rs7019909	C	T	0.144155503	0.030162645	1.76E-06	5396	Tyzzerella3	TRUE	reported	Rx0t0s	0.1014	textfile	0.00421519	22.83298103
13	35023691	rs75091807	T	G	-0.184966239	0.038302914	1.71E-06	4621	Tyzzerella3	TRUE	reported	Rx0t0s	0.0905	textfile	0.005021104	23.30951774
14	89595945	rs4904512	C	T	-0.117150935	0.025030561	3.09E-06	5396	Tyzzerella3	TRUE	reported	Rx0t0s	0.1988	textfile	0.004043141	21.89723849
13	81593016	rs7333521	C	T	-0.20719145	0.045312058	4.88E-06	4335	Tyzzerella3	TRUE	reported	Rx0t0s	0.0427	textfile	0.004799957	20.89852652
10	46098286	rs112102233	G	A	-0.216348445	0.04775752	6.18E-06	3857	Tyzzerella3	TRUE	reported	Rx0t0s	0.0666	textfile	0.005292608	20.51156327
6	102680257	rs1232220	T	G	-0.143869315	0.031828041	7.91E-06	5000	Tyzzerella3	TRUE	reported	Rx0t0s	0.1262	textfile	0.004069822	20.42409341
12	77390329	rs191093	A	G	0.15900811	0.035330566	6.76E-06	4621	Tyzzerella3	TRUE	reported	Rx0t0s	0.0795	textfile	0.004364173	20.24647189
11	87588698	rs10898797	T	C	0.122380253	0.027468252	8.85E-06	5387	Tyzzerella3	TRUE	reported	Rx0t0s	0.1571	textfile	0.00367127	19.84263672
6	5755626	rs6920448	T	C	-0.141080632	0.030544578	4.15E-06	5010	Tyzzerella3	TRUE	reported	Rx0t0s	0.1153	textfile	0.004240172	21.32520142
11	44302154	rs2013594	C	T	-0.072069819	0.01551532	3.42E-06	9283	Veillonella	TRUE	reported	VjPM1T	0.3579	textfile	0.002318936	21.57206895
8	13253770	rs12679709	G	C	-0.079349857	0.016481776	1.78E-06	9290	Veillonella	TRUE	reported	VjPM1T	0.3211	textfile	0.002488779	23.17345432
22	45604800	rs742016	G	A	-0.068857084	0.01497691	4.66E-06	9279	Veillonella	TRUE	reported	VjPM1T	0.4235	textfile	0.002272812	21.13290521
21	30010673	rs1882878	G	A	-0.07689658	0.016390829	2.98E-06	9282	Veillonella	TRUE	reported	VjPM1T	0.3062	textfile	0.002365604	22.00486138
3	125544032	rs7645873	T	A	0.076138533	0.016422757	3.12E-06	9286	Veillonella	TRUE	reported	VjPM1T	0.2833	textfile	0.00230932	21.48935347
11	2956783	rs55807413	G	A	0.107329355	0.023763343	5.51E-06	8610	Veillonella	TRUE	reported	VjPM1T	0.0974	textfile	0.002363693	20.39487642
5	119914285	rs62376424	T	C	-0.076221631	0.016349923	3.65E-06	8999	Veillonella	TRUE	reported	VjPM1T	0.334	textfile	0.002409257	21.7284386
14	106939916	rs7359080	A	C	-0.135390734	0.030351973	7.40E-06	6189	Veillonella	TRUE	reported	VjPM1T	0.1272	textfile	0.003204716	19.8913229
9	89306305	rs11141494	A	G	-0.078342138	0.017439254	9.75E-06	9291	Veillonella	TRUE	reported	VjPM1T	0.1948	textfile	0.002167356	20.17630006
1	178945043	rs6656807	G	A	0.070306243	0.015395397	5.50E-06	8999	Veillonella	TRUE	reported	VjPM1T	0.4245	textfile	0.002312099	20.85016462
12	129984555	rs11614532	C	G	0.074453782	0.016521422	7.13E-06	8411	Veillonella	TRUE	reported	VjPM1T	0.3052	textfile	0.002408705	20.3037095
11	9312796	rs56349194	G	A	-0.158501176	0.031523075	6.26E-07	3266	Victivallis	TRUE	reported	9NcWmi	0.16	textfile	0.007681442	25.26630822
9	136309841	rs592514	A	T	-0.181448867	0.039167751	2.60E-06	3241	Victivallis	TRUE	reported	9NcWmi	0.1282	textfile	0.006578183	21.44782086
14	96071125	rs911666	C	T	-0.118575703	0.026314576	7.65E-06	3267	Victivallis	TRUE	reported	9NcWmi	0.3052	textfile	0.006176731	20.29236695
12	102514184	rs4764863	A	G	0.121560633	0.024605824	8.22E-07	3266	Victivallis	TRUE	reported	9NcWmi	0.5	textfile	0.00741755	24.39181144
4	9608445	rs12512543	C	A	-0.1780361	0.037434441	2.54E-06	3239	Victivallis	TRUE	reported	9NcWmi	0.1213	textfile	0.0069349	22.60503595
7	106378229	rs342302	G	A	-0.152754045	0.035157217	8.16E-06	3265	Victivallis	TRUE	reported	9NcWmi	0.159	textfile	0.005748697	18.86645659
6	131630319	rs4895919	C	T	-0.116917513	0.024751549	2.75E-06	3254	Victivallis	TRUE	reported	9NcWmi	0.4821	textfile	0.006810343	22.29910037
2	38049069	rs11899949	A	G	0.130567821	0.027623889	2.77E-06	3258	Victivallis	TRUE	reported	9NcWmi	0.2773	textfile	0.006810573	22.32728885
3	57723877	rs6445926	C	G	0.117030674	0.024976353	2.96E-06	3267	Victivallis	TRUE	reported	9NcWmi	0.3966	textfile	0.006675493	21.94195965
13	72876881	rs173120	C	T	0.133809734	0.029012714	7.65E-06	3263	Victivallis	TRUE	reported	9NcWmi	0.2455	textfile	0.006476788	21.25849108
5	180579462	rs2546432	C	T	-0.110803155	0.024965483	9.93E-06	3266	Victivallis	TRUE	reported	9NcWmi	0.4662	textfile	0.005995103	19.68603568
21	40405606	rs1882775	G	A	-0.138270295	0.031272974	8.73E-06	3258	Victivallis	TRUE	reported	9NcWmi	0.2237	textfile	0.005964448	19.5367683
